# Supplementary material for: Serological Evidence of Henipavirus Exposure in Cattle, Goats and Pigs in Bangladesh
Source: PLoS Negl Trop Dis. 2014 Nov 20;8(11):e3302. doi: 10.1371/journal.pntd.0003302 (PMC4238985; doi:10.1371/journal.pntd.0003302)
Supplement: Supporting Information S3 — Datasheet 1. (XLS) [file pntd.0003302.s003.xls]

## Sheet: Sheet1
hhid	intvdate	owner_name	Village	Union	Upazilla	District	Phone	gisnorth	gisnorthm	giseastd	giseastm	total cattle	total goat	others	selected cattle	selected goat	breed cattle	breed cattle_other	breed gaot	bree goat other	age	sex	health	bcs	temp	pulse	respiration	posture	respiration normal	coughing	sneezing	rales	others	others	neurologica_normal	incordination	circling	convulsion	stiffness	paresis	others	others	diarrhoea	salivation	other other	cattle death_last year	goat_death_last year	last disease	treatment
f001	2010-08-19	MD. MOSHARAF HOSSAIN	sholia	atghar	Saltha	5	01720154421	23	27.81	89	46.28	3	0	10	1	0	1				48	0	1	3																						0	0	SUDDEN LOSS OF APPETITE	0
f002	2010-08-20	SANTA KUMAR DATTA	sholia	atghar	Saltha	5	01822878109	23	27.77	89	46.32	2	0	6	1	0	1				8	1	1	3																						0	0	ANOREXIA	1
f003	2010-08-20	SHANTI KUMAR DATT	sholia	atghar	Saltha	5	01822878109	23	27.78	89	46.32	2	0	6	1	0	1				96	0	1	2																						0	0	ANOREXIA	1
f004	2010-08-20	JIBON KUMAR INDRA	sholia	atghar	Saltha	5	01713567873	23	27.75	89	46.3	2	2	2	1	0	1				13	1	1	3																						0	0	DIARRHOEA	1
f005	2010-08-20	SUSHIL KUMAR DATT	sholia	atghar	Saltha	5	01718761073	23	27.79	89	46.32	2	0	2	1	0	1				30	0	1	3																						1	0	BLOAT	1
f006	2010-08-20	SUSHIL KUMAR DATTA	sholia	atghar	Saltha	5	01718761073	23	27.79	89	46.32	2	0	7	1	0	1				25	0	1	3																						1	0	BLOAT	1
f007	2010-08-20	MUKTI RANI DATTA	sholia	atghar	Saltha	5	01718761073	23	27.79	89	46.32	0	2	0	0	1			1		20	0	1	3																						0	0	NO	0
f008	2010-08-20	NIKIL BISWAS	sholia	atghar	Saltha	5	01720820026	23	27.8	89	46.35	2	0	0	1	0	1				48	0	1	2																						0	0	PNEUMONIA	1
f009	2010-08-20	MALATI RANI	sholi	atghar	Saltha	5	01720820026	23	27.799	89	46.352	0	9	8	0	1			1		36	0	1	3																						0	0	COUGHING	0
f010	2010-08-20	MALATI RANI	sholi	atghar	Saltha	5	0	23	27.798	89	46.353	0	9	8	0	1			1		14	0	1	3																						0	0	COUGH	0
f011	2010-08-20	ARATI RANI	sholi	atghar	Saltha	5	0	23	27.805	89	46.356	2	0	0	1	0	1				48	0	1	3																						0	0	PNEUMONIA	1
f012	2010-08-20	UZZAL RANI BISWAS	sholia	atghar	Saltha	5	01735451612	23	27.812	89	46.344	2	0	0	1	0	1				58	0	1	2																						0	0	PNEUMONIA	1
f013	2010-08-21	TASLIMA	sholia	atghar	Saltha	5	0	23	27.796	89	46.347	0	5	2	0	1			1		24	0	1	3																						0	0	DIARRHOEA	1
f014	2010-08-21	TASLIMA	sholia	atghar	Saltha	5	0	23	27.8	89	46.213	0	5	2	0	1			1		8	0	1	4																						0	0	DIARRHOEA	1
f015	2010-08-21	TASLIMA	sholia	atghar	Saltha	5	0	23	27.798	89	46.211	0	5	2	0	1			1		36	0	1	3																						0	0	DIARRHOEA	1
f016	2010-08-21	KOMELA	sholia	atghar	Saltha	5	01920906917	23	27.805	89	46.214	0	1	3	0	1			1		18	0	1	4																						0	2	FETAL DEATH	0
f017	2010-08-21	SAHANAZ	sholia	atghar	Saltha	5	01724743012	23	27.818	89	46.229	1	1	26	0	1			1		8	1	1	4																						0	0	SUDDEN BLOAT	1
f018	2010-08-21	KASER MATLUBER	sholia	atghar	Saltha	5	01926256077	23	27.843	89	46.269	1	0	6	1	0	1				52	0	1	2																						0	0	FEVER	0
f019	2010-08-21	ATIQUR RAHAMAN	sholia	atghar	Saltha	5	01921451369	23	27.845	89	46.267	3	2	5	1	0	1				20	1	1	4																						0	0	SHIVERING WITH SALIVATION	1
f020	2010-08-21	ACHIRON	sholia	atghar	Saltha	5	0	23	27.838	89	46.299	0	2	9	0	1			1		12	0	1	3																						0	0	BLOAT	1
f021	2010-08-21	NASIRON	sholia	atghar	Saltha	5	0	23	27.835	89	46.298	0	2	9	0	1			1		17	0	1	3																						0	0	BLOAT	1
f022	2010-08-21	ATIQUR RAHAMAN	sholia	atghar	Saltha	5	0	23	27.838	89	46.305	3	2	9	1	0	1				12	0	1	3																						0	0	SALIVATION	1
f023	2010-08-21	ATIQUR RAHAMAN	sholia	atghar	Saltha	5	0	23	27.839	89	46.302	3	2	9	0	1			2		38	0	1	3																						0	0	SALIVATION	1
f024	2010-08-22	NEHARUN	sarukdia	atghar	Saltha	5	0	23	27.691	89	46.122	1	2	14	0	1			1		36	0	1	3																						1	0	ALLERGY	1
f025	2010-08-22	SUKURON	sarukdia	atghar	Saltha	5	01749201563	23	27.669	89	46.105	1	2	2	0	1			1		36	0	1	3																						0	0	NO	0
f026	2010-08-22	SUKURON	sarukdia	atghar	Saltha	5	0	23	27.667	89	46.103	1	2	2	0	1			1		8	0	1	3																						0	0	NO	0
f027	2010-08-21	MD. ZAKIR HOSSAIN	sarukdia	atghar	Saltha	5	01712729743	23	27.656	89	46.1	5	4	4	1	0	1				60	0	1	2																						0	0	ALLERGY	1
f028	2010-08-22	MD. ZAKIR HOSSAIN	sarukdia	atghar	Saltha	5	0	23	27.655	89	46.1	5	4	4	1	0	1				60	0	1	2																						0	0	ALLERGY	1
f029	2010-08-22	MD. ZAKIR HOSSAIN	sarukdia	atghar	Saltha	5	0	23	27.655	89	46.104	5	4	4	0	1			1		30	1	1	4																						0	0	NO	0
f030	2010-08-22	MOHAMMAD SHIKH	sarukdia	athghar	Saltha	5	01753724924	23	27.664	89	45.971	2	1	8	1	0	1				24	0	1	3																						0	0	DIARRHEA	1
f031	2010-08-22	MOHAMMAD SHIEK	sarukdia	atghar	Saltha	5	0	23	27.665	89	45.97	2	1	8	1	0	1				24	0	1	3																						0	0	DIARRHEA	1
f032	2010-08-22	SAWKAT ALI	sarukdia	atghar	Saltha	5	01734131634	23	27.654	89	45.982	0	2	1	0	1			1		36	0	1	2																						0	0	DIARRHEA	1
f033	2010-08-22	SAWKAT ALI	sarukdia	athghar	Saltha	5	0	23	27.658	89	45.97	0	2	1	0	1			1		24	0	1	4																						0	0	DIARRHEA	1
f034	2010-08-22	HASI	sarukdia	atghar	Saltha	5	0	23	27.637	89	45.969	0	2	18	0	1			1		18	0	1	3																						0	2	FEVER, CONVULSION	0
f035	2010-08-22	HASI	sarukdia	atghar	Saltha	5	0	23	27.637	89	45.969	0	2	18	0	1			1		24	0	1	3																						0	2	CONVULSION	0
f036	2010-08-22	MD. SHEIKH	sarukdia	atghar	Saltha	5	0	23	27.632	89	45.981	0	1	0	0	1			1		14	0	1	3																						0	0	NO	0
f037	2010-08-22	RAHELA	sarukdia	atghar	Saltha	5	01753548316	23	27.652	89	45.977	1	0	4	1	0	1				30	0	1	3																						0	0	DIARRHEA WITH FEVER	1
f038	2010-08-22	ABDUL HALIM SHEIKH	sarukdia	atghar	Saltha	5	01720532391	23	27.679	89	45.964	2	4	10	1	0	1				9	0	1	2																						0	0	FEVER	1
f039	2010-08-22	ABDUL HALIM SHEIKH	sarukdia	atghar	Saltha	5	01720532391	23	27.678	89	45.964	2	4	9	1	0	1				12	0	1	3																						0	0	FEVER	1
f040	2010-08-22	ABDUL HALIM SHEIKH	sarukdia	atghar	Saltha	5	01720532391	23	27.676	89	45.962	2	4	9	0	1			1		9	0	1	4																						0	0	FEVER	1
f041	2010-08-22	BIOZID	sarukdia	atghar	Saltha	5	0	23	27.698	89	45.989	2	0	9	1	0	2				48	0	1	3																						1	0	WORM INFESTION	1
f042	2010-08-22	BIOZID	sarukdia	atghar	Saltha	5	01731942932	23	27.694	89	45.987	2	0	10	1	0	2				8	0	1	4																						1	0	WORM INFESTATION	1
f043	2010-08-22	USUF SEIKH	sarukdia	atghar	Saltha	5	01736485794	23	27.646	89	45.965	0	1	6	0	1			1		10	0	1	3																						0	1	DIARRHEA	1
f044	2010-08-23	MD. JOYNAL	sarukdia	atghar	Saltha	5	0	23	27.639	89	46.082	1	0	14	1	0	1				84	0	1	3																						0	0	THREE DAY SICKNESS	1
f045	2010-08-23	SUNIL MONDOL	sarukdia	atghar	Saltha	5	01736931151	23	27.825	89	46.008	2	2	1	1	0	1				24	1	1	4																						0	0	FEVER	1
f046	2010-08-23	GURU DAS	sarukdia	atghar	Saltha	5	0	23	27.826	89	46.003	3	0	14	1	0	1				12	1	1	3																						1	3	SALIVATION	1
f047	2010-08-23	SUNIL MONDOL	sarukdia	atghar	Saltha	5	0	23	27.827	89	46.007	2	2	1	0	1			1		12	0	1	3																						0	0	FEVER	1
f048	2010-08-23	MUKTI RANI MONDOL	sarukdia	atghar	Saltha	5	01749814575	23	27.81	89	45.96	3	0	6	1	0	1				36	0	1	4																						0	0	CONVULSION, ABDOMINAL PAIN	1
f049	2010-08-23	MUKTI RANI MONDOL	sarukdia	atghar	Saltha	5	0	23	27.81	89	45.96	3	0	6	1	0	1				10	1	1	3																						0	0	CONVULSION	1
f050	2010-08-23	NARAYON CHANDRA SARKER	sarukdia	atghar	Saltha	5	01731358897	23	27.74	89	45.85	6	0	9	1	0	1				40	0	1	3																						0	0	DIARRHEA	1
f051	2010-08-23	KRISNA CHANDRA SARKER	sarukdia	atghar	Saltha	5	0	23	27.73	89	45.85	2	0	3	1	0	1				48	0	1	3																						0	0	NO	0
f052	2010-08-23	NARAYON CHANDRA SARKAR	sarokdia	atghar	Saltha	5	0	23	27.73	89	45.85	2	0	0	1	0	1				40	0	1	1																						0	0	DIARRHEA	1
f053	2010-08-23	ARUN SARKER	sarukdia	atghar	Saltha	5	0	23	27.74	89	45.88	3	0	5	1	0	1				10	0	1	4																						0	0	NO	0
f054	2010-08-23	TARUN SARKER	sarukdia	atghar	Saltha	5	01733878054	23	27.74	89	45.87	3	0	2	1	0	1				96	0	1	2																						0	0	WEAKNESS	1
f055	2010-08-23	BIBUTI KUMAR MONDOL	sarukdia	atghar	Saltha	5	01724197967	23	27.71	89	46.18	2	0	2	1	0	1				9	1	1	3																						0	0	WEAKNESS	1
f056	2010-08-24	SAHID	sarukdia	atghar	Saltha	5	01727662088	23	27.72	89	46.17	1	3	5	1	0	1				15	0	1	3																						0	0	NO	0
f057	2010-08-24	PEYARRA	sarukdia	atghar	Saltha	5	01720281816	23	27.71	89	46.14	4	0	10	1	0	1				8	0	1	2																						0	0	BLOAT	1
f058	2010-08-24	HASINA	sarukdia	atghar	Saltha	5	0	23	27.696	89	46.118	2	4	4	0	1			1		18	0	1	3																						0	0	DIARRHEA	1
f059	2010-08-24	PAYRRA	sarukdia	atghar	Saltha	5	0	23	27.708	89	46.138	4	0	10	1	0	1				18	0	1	3																						0	0	BLOAT	1
f060	2010-08-24	HASINA	sarukdia	atghar	Saltha	5	0	23	27.696	89	46.119	2	4	4	0	1			1		66	0	1	3																						0	0	DIARRHEA	1
f061	2010-08-24	HASINA	sarukdia	atghar	Saltha	5	0	23	27.7	89	46.12	2	4	4	1	0	1				54	0	1	3																						0	0	DIARRHEA	1
f062	2010-08-24	SADEK MOLLA	sholia	atghar	Saltha	5	0	23	28	89	46.29	1	0	2	1	0	1				18	0	1	3																						0	0	BLOAT	1
f063	2010-08-24	RAHIMA	sholia	atghar	Saltha	5	0	23	28	89	46.27	2	0	10	1	0	1				24	0	1	3																						0	0	N0	0
f064	2010-08-24	AKA SHEIKH	sholia	atghar	Saltha	5	01727157762	23	28	89	46.27	5	0	7	1	0	1				6	1	1	3																						0	0	LAMENESS	1
f065	2010-08-24	AKA SHEIKH	sholia	atghar	Saltha	5	0	23	28	89	46.27	5	0	7	1	0	1				6	0	1	2																						0	0	LAMENESS	1
f066	2010-08-24	AKA SHEIKH	sholia	atghar	Saltha	5	0	23	28	89	46.27	5	0	7	1	0	1				24	0	1	2																						0	0	LAMENESS	1
f067	2010-08-24	NILA BEGUM	khagur	atghar	Saltha	5	0	23	28.04	89	46.33	3	5	2	1	0	1				84	0	1	3																						0	0	COUGHING	1
f068	2010-08-25	FARID	khagur	atghar	Saltha	5	0	23	28.037	89	46.328	5	0	0	1	0	1				84	0	1	3																						0	0	NO	0
f069	2010-08-25	RINA	khagur	atghar	Saltha	5	01920130363	23	28.029	89	46.328	3	1	12	1	0	1				108	0	1	2																						1	0	WART	1
f070	2010-08-25	RIA BEGUM	khagur	atghar	Saltha	5	0	23	28.031	89	46.326	3	5	2	1	0	1				48	0	1	3																						1	0	NO	0
f071	2010-08-25	RIA BEGUM	khagur	atghar	Saltha	5	0	23	28.03	89	46.32	3	5	2	1	0	1				24	1	1	2																						0	0	FEVER	1
f072	2010-08-25	BACHHU SHEIKH	sholia	atghar	Saltha	5	0	23	27.98	89	46.25	3	0	6	1	0	1				34	1	1	4																						0	0	SHIVERING	1
f073	2010-08-25	BACHHU SHEIKH	sholia	atghar	Saltha	5	0	23	27.98	89	46.26	3	0	2	1	0	1				56	0	1	3																						0	0	FEVER	1
f074	2010-08-25	AKMAL SHEIKH	sholia	atghar	Saltha	5	01928137508	23	28	89	46.23	4	0	3	1	0	1				12	1	1	4																						0	0	TUMOR	1
f075	2010-08-25	AKMAL SHEIKH	sholia	atghar	Saltha	5	0	23	28	89	46.23	4	0	3	1	0	1				18	0	1	3																						0	0	TUMOR	1
f076	2010-08-25	AKMAL SHEIKH	sholia	atghar	Saltha	5	0	23	28	89	46.23	4	0	3	1	0	1				52	0	1	2																						0	0	TUMOR	1
f077	2010-08-25	MANAN SIKDER	sholia	atghar	Saltha	5	0	23	27.98	89	46.24	3	1	0	1	0	1				12	0	1	3																						0	0	LAMENESS	1
f078	2010-08-25	MANAN SHEIKH	sholia	atghar	Saltha	5	0	23	27.977	89	46.241	4	1	0	1	0	1				18	0	1	3																						1	0	LAMENESS	1
f079	2010-08-25	KABIR SIKDER	sholia	atghar	Saltha	5	0	23	27.95	89	46.22	1	0	12	1	0	1				24	1	1	3																						0	0	NO	0
f080	2010-08-26	SOHORAB	sholia	atghar	Saltha	5	0	23	27.95	89	46.22	1	5	7	0	1			1		9	0	1	3																						0	0	SOFT FAECES	0
f081	2010-08-26	SOHORAB	sholia	atghar	Saltha	5	0	23	27.95	89	46.22	1	5	7	0	1			1		18	0	1	3																						0	0	SOFT FAECES	0
f082	2010-08-26	SOHORAB	sholia	atghar	Saltha	5	0	23	27.9	89	46.38	1	5	7	1	0	1				30	0	1	3																						0	0	S0FT FAECES	0
f083	2010-08-26	FULI	sholia	atghar	Saltha	5	0	23	27.88	89	46.42	2	2	2	0	1			1		24	0	1	3																						0	0	DIARRHEA	1
f084	2010-08-26	FULI	sholia	atghar	Saltha	5	0	23	27.88	89	46.42	2	2	2	0	1			1		6	0	1	3																						0	0	DIARRHEA	1
f085	2010-08-26	FULI	sholia	atghar	Saltha	5	0	23	27.88	89	46.42	2	2	2	1	0	1				9	0	1	3																						0	0	DIARRHEA	1
f086	2010-08-26	MD. ALI	sholia	atghar	Saltha	5	0	23	27.88	89	46.42	1	1	6	0	1			1		24	0	1	3																						0	0	NO	0
f087	2010-08-26	NARGIS AKTER	sholia	atghar	Saltha	5	01823226209	23	27.86	89	46.42	3	1	18	1	0	1				28	0	1	3																						0	1	DIARRHEA	1
f088	2010-08-26	NARGIS AKTER	sholia	atghar	Saltha	5	0	23	27.86	89	46.42	3	1	18	1	0	1				36	0	1	3																						0	1	DIARRHEA	1
f089	2010-08-26	NARGIS AKTER	sholia	atghar	Saltha	5	0	23	27.86	89	46.42	3	1	18	0	1			1		12	0	1	3																						0	1	DIARRHEA	1
f090	2010-08-26	FARIDA	sholia	atghar	Saltha	5	0	23	27.84	89	46.46	0	1	12	0	1			1		12	0	1	2																						2	0	SUDDEN DEATH	1
f091	2010-08-26	RAJIA BEGUM	sholia	atghar	Saltha	5	0	23	27.82	89	46.42	2	3	12	1	0	1				36	0	1	3																						0	0	COUGHING	1
f092	2010-08-26	ANOARA	sholia	atghar	Saltha	5	0	23	27.84	89	46.42	2	3	0	1	0	1				40	0	1	3																						0	0	KETOSIS	1
f093	2010-08-26	HASINA	gordia	atghar	Saltha	5	0	23	27.37	89	46.16	2	1	8	1	0	1				9	1	1	3																						0	0	NO	0
f094	2010-08-27	GAOTAM KARMAKER	gordia	atghar	Saltha	5	0	23	27.36	89	46.14	3	1	4	1	0	1				11	0	1	3																						0	0	PNEUMONIA	1
f095	2010-08-27	MILON	gordia	atghar	Saltha	5	0	23	27.36	89	46.14	2	2	0	1	0	1				35	0	1	3																						0	0	LAMENESS	1
f096	2010-08-27	ZAFAR SIKDER	gordia	atghar	Saltha	5	01725402233	23	27.24	89	46.05	2	0	12	1	0	1				24	0	1	3																						0	0	DYSENTERY	1
f097	2010-08-27	ZAFAR SIKDER	gordia	atghar	Saltha	5	0	23	27.241	89	46.051	2	0	12	1	0	1				36	0	1	3																						0	0	DYSENTERY	1
f098	2010-08-27	SOHORAB	gordia	atghar	Saltha	5	0	23	27.4	89	46.051	1	0	10	1	0	1				36	1	1	3																						0	0	NO	0
f099	2010-08-27	ROB SIKDER	gordia	atghar	Saltha	5	0	23	27.246	89	46.057	1	2	2	0	1			1		13	0	1	3																						0	0	FEVER	1
f100	2010-08-27	ROB SIKDER	gordia	atghar	Saltha	5	0	23	27.245	89	46.059	1	3	2	0	1			1		12	1	1	3																						0	0	FEVER	1
f101	2010-08-27	SOLAMAN SIKDER	gordia	atghar	Saltha	5	0	23	27.255	89	46.067	1	3	8	0	1			1		12	1	1	3																						0	0	WEAKNESS	1
f102	2010-08-27	HARUN BAPARI	gurdia	atghar	Saltha	5	0	23	27.212	89	46.038	1	2	6	1	0	1				36	0	1	3																						0	0	DIARRHEA	0
f103	2010-08-27	HARUN BAPARI	gurdia	atghar	Saltha	5	0	23	27.212	89	46.038	1	2	6	0	1			1		12	1	1	4																						0	0	DIARRHEA	0
f104	2010-08-27	KAMONA RANI SHIL	gordia	atghar	Saltha	5	0174749189	23	27.314	89	46.039	1	1	1	1	0	1				36	0	1	4																						0	0	NO	0
f105	2010-08-27	KAMONA RANI SHIL	gordia	atghar	Saltha	5	0	23	27.316	89	46.04	1	1	1	0	1			1		24	0	1	3																						0	0	NO	0
f106	2010-08-27	SHANTI	gordia	atghar	Saltha	5	01720680946	23	27.303	89	46.117	1	3	5	0	1			1		20	0	1	3																						0	1	NO	0
f107	2010-08-27	SHANTI	gordia	atghar	Saltha	5	0	23	27.305	89	46.116	0	3	5	0	1			1		12	0	1	3																						0	0	NO	0
f108	2010-08-28	TANOY BOS	gordia	atghar	Saltha	5	01710687006	23	27.417	89	46.141	2	0	6	1	0	1				30	0	1	3																						0	0	DYSENTERY	1
f109	2010-08-28	TANOY BOS	gordia	atghar	Saltha	5	0	23	27.417	89	46.141	2	0	6	1	0	1				12	0	1	2																						0	0	DYSENTERY	1
f110	2010-08-28	ANJOLY	gordia	atghar	Saltha	5	0	23	27.417	89	46.141	2	5	2	0	1			1		18	0	1	3																						1	1	PNEUMONIA	0
f111	2010-08-28	ANJOLY	gordia	atghar	Saltha	5	0	23	27.417	89	46.141	2	5	2	0	1			1		72	0	1	1																						1	1	PNEUMONIA	0
f112	2010-08-28	ANJOLY	gordia	atghar	Saltha	5	0	23	27.417	89	46.141	2	5	2	1	0	1				7	0	1	2																						1	1	PNEUMONIA	0
f113	2010-08-28	SUNIL KUMAR PAL	gordia	atghar	Saltha	5	01722332377	23	27.236	89	46.122	2	0	1	1	0	1				18	0	1	3																						0	0	DIARRHEA	1
f114	2010-08-29	MAYA	gordia	atghar	Saltha	5	0	23	27.344	89	46.111	2	2	7	1	0	1				12	0	1	3																						0	0	NO	0
f115	2010-08-28	SHOVA RANI MONDAL	gordia	atghar	Saltha	5	0	23	27.346	89	46.11	3	4	7	1	0	1				144	0	1	3																						0	0	CIRCLING	0
f116	2010-08-28	NAZIR	singhapratap	gorti	Saltha	5	01721099256	23	27.608	89	46.322	1	2	20	0	1			1		15	0	1	3																						0	0	BLOAT	1
f117	2010-08-29	NAZIR	singhapratap	gorti	Saltha	5	0	23	27.608	89	46.323	1	2	20	0	1			1		8	0	1	3																						0	0	BLOAT	1
f118	2010-08-29	SAHANAZ	singhapratap	gorti	Saltha	5	0	23	27.622	89	46.332	0	2	8	0	1			1		36	0	1	3																						0	0	DIARRHEA	1
f119	2010-08-29	NAZIR	singhapratap	gorti	Saltha	5	0	23	27.608	89	46.324	1	2	20	1	0	1				36	0	1	3																						0	0	BLOAT	1
f120	2010-08-29	TARA BANU	singhapratap	gorti	Saltha	5	0	23	27.576	89	46.335	2	0	10	1	0	1				36	0	1	3																						0	1	HUNTING BY FOX	0
f121	2010-08-29	NAZMA	singhapratap	gorti	Saltha	5	0	23	27.547	89	46.363	0	1	0	0	1			1		10	0	1	3																						0	0	NO	0
f122	2010-08-29	ASAD MATBOR	singhapratap	gorti	Saltha	5	0	23	27.486	89	46.375	2	2	12	1	0	1				24	1	1	4																						0	0	TUMOR	0
f123	2010-08-29	ASAD MATBOR	singhapratap	gorti	Saltha	5	0	23	27.486	89	46.373	2	2	7	0	1			1		24	1	1	3																						0	0	TUMOR	0
f124	2010-08-29	ASIR UDDIN	singhapratap	gorti	Saltha	5	01743535914	23	27.483	89	46.344	0	2	15	0	1			1		12	0	1	3																						0	0	NO	0
f125	2010-08-29	ABDUR RAHIM	singhapratap	gorti	Saltha	5	01735807798	23	27.429	89	46.334	2	0	0	1	0	1				72	0	1	3																						0	0	SUDDEN FALLDOWN	1
f126	2010-08-29	MD. NANNU MOLLA	singhapratap	gorti	Saltha	5	01735434687	23	27.563	89	46.313	2	0	4	1	0	1				18	1	1	3																						0	0	NO	0
f127	2010-08-29	MD. ZAMAL	singhapratap	gorti	Saltha	5	0	23	27.417	89	46.339	0	2	5	0	1			1		9	0	1	3																						0	0	WEAKNESS	1
f128	2010-08-29	MD. ZAMAL	singhapratap	gorti	Saltha	5	01749335419	23	27.418	89	46.337	0	2	5	0	1			1		9	0	1	3																						0	0	WEAKNESS	1
f129	2010-08-29	PARUL	singhapratap	gorti	Saltha	5	0	23	27.413	89	46.34	0	1	2	0	1			1		9	0	1	3																						0	0	NO	0
f130	2010-08-30	MD. ZAHIRUL ISLAM	singhapratap	gorti	Saltha	5	01926276578	23	27.318	89	46.387	2	3	9	0	1			1		96	0	1	3																						1	0	STOP DEFECATION	0
f131	2010-08-30	MD. SIRAJ MIAH	singhapratap	gorti	Saltha	5	01749134553	23	27.372	89	46.541	3	1	2	0	1			1		48	0	1	3																						0	0	FEVER	1
f132	2010-08-30	MD. SIRAJ MIAH	singhapratap	gorti	Saltha	5	0	23	27.37	89	46.54	3	1	2	1	0	1				18	1	1	3																						0	0	FEVER	1
f133	2010-08-30	SHAHJAHAN FAKIR	gobindopur	atghar	Saltha	5	0	23	28.28	89	46.31	0	1	5	0	1			1		12	0	1	3																						0	0	NO	0
f134	2010-08-30	MILON	singhapratap	gorti	Saltha	5	01746379607	23	27.6	89	46.38	2	3	6	0	1			1		72	0	1	3																						0	1	DEATH DURING CASTRATION	0
f135	2010-08-30	MILON	singhapratap	gorti	Saltha	5	0	23	27.59	89	46.38	2	3	5	0	1			1		48	0	1	3																						0	1	DEATH DURING CASTRATION	0
f136	2010-08-30	MILON	singhapratap	gorti	Saltha	5	0	23	27.59	89	46.38	2	3	5	0	1			1		24	1	1	3																						0	0	NO	0
f137	2010-08-30	ANOARA	singhapratap	gorti	Saltha	5	0	23	27.6	89	46.38	1	6	5	0	1			1		24	0	1	3																						0	0	NO	0
f138	2010-08-30	ANOARA	singhapratap	gorti	Saltha	5	0	23	27.6	89	46.38	1	6	5	0	1			1		84	0	1	3																						0	0	NO	0
f139	2010-08-30	SUKORON	singhapratap	gorti	Saltha	5	0	23	27.6	89	46.39	0	1	2	0	1			1		9	0	1	3																						0	0	NO	0
f140	2010-08-30	SUNDARI	singhapratap	gorti	Saltha	5	0	23	27.61	89	46.39	3	7	3	0	1			1		6	1	1	4																						0	1	BURNING	0
f141	2010-08-30	SUNDARI	singhapratap	gorti	Saltha	5	0	23	27.61	89	46.39	1	6	3	0	1			1		6	1	1	3																						0	0	NO	0
f142	2010-08-30	SUNDHARI	singhapratap	gorti	Saltha	5	0	23	27.61	89	46.39	1	6	5	0	1			1		6	1	1	3																						0	0	NO	0
f143	2010-08-30	DELOWAR	singhapratap	gorti	Saltha	5	01733146205	23	27.64	89	46.43	3	7	7	0	1			1		96	0	1	3																						0	0	PARALYSIS	1
f144	2010-08-30	LABLU	singhapratap	gorti	Saltha	5	0	23	27.63	89	46.43	0	1	0	0	1			1		15	0	1	3																						0	1	SUDDEN DEATH	0
f145	2010-08-30	BABLU	singhapratap	gorti	Saltha	5	0	23	27.64	89	46.43	0	5	4	0	1			1		48	0	1	3																						0	0	NO	0
f146	2010-08-30	LYLI	singhapratap	gorti	Saltha	5	0	23	27.63	89	46.43	0	1	3	0	1			1		8	1	1	3																						0	1	SUDDEN DEATH	0
f147	2010-08-30	SUKHI	singhapratap	gorti	Saltha	5	0	23	27.63	89	46.43	0	1	2	0	1			1		12	0	1	1																						0	0	NO	0
f148	2010-08-30	MORJINA	singhapratap	gorti	Saltha	5	0	23	27.66	89	46.45	2	5	0	0	1			1		24	0	1	3																						0	0	TONSILITIS	1
f149	2010-08-30	ABDUS SALAM	sihghapratap	gorti	Saltha	5	01824273872	23	27.69	89	46.55	0	3	0	0	1			1		24	0	1	3																						0	1	DIARRHEA	1
f150	2010-08-30	ABDUS SALAM	singhapratap	gorti	Saltha	5	0	23	27.694	89	46.554	0	3	0	0	1			1		5	1	1	2																						0	1	DIARRHEA	1
f151	2010-08-30	ABDUS SALAM	singhapratap	gorti	Saltha	5	0	23	27.694	89	46.554	0	3	0	0	1			1		5	0	1	2																						0	1	DIARRHEA	1
f152	2010-09-17	ABDUL MAZED SARIF	singhapratap	gorti	Saltha	5	01917263526	23	36.083	89	49.953	2	1	9	0	1			1		9	0	1	3																						0	0	WOUND	1
f153	2010-09-17	MD. SAHAZAHAN MIAH	singhapratap	gorti	Saltha	5	0	23	27.709	89	46.589	1	3	12	0	1			1		7	1	1	3																						0	0	NO	0
f154	2010-09-17	MD. SAHAZAHAN MIAH	singhapratap	gorti	Saltha	5	0	23	27.709	89	46.588	1	3	12	0	1			1		36	0	1	3																						0	0	NO	0
f155	2010-09-17	MD. SHAHJAHAN MIAH	singhapratap	gorti	Saltha	5	0	23	27.709	89	46.588	1	3	12	0	1			1		7	1	1	3																						0	1	NO	0
f156	2010-09-17	PANORA	singhapratap	gorti	Saltha	5	0	23	27.711	89	46.598	2	2	1	0	1			1		7	0	1	3																						0	1	PNEUMONIA	1
f157	2010-09-17	PANORA	singhapratap	gorti	Saltha	5	0	23	27.711	89	46.598	2	2	1	0	1			1		72	0	1	3																						0	1	PNEUMONIA	1
f158	2010-09-17	ROKSANA	singhapratap	gorti	Saltha	5	01724823521	23	27.742	89	46.695	1	2	10	0	1			1		9	0	1	3																						0	0	NO	0
f159	2010-09-17	ROKSANA	singhapratap	gorti	Saltha	5	0	23	27.742	89	46.694	1	2	10	0	1			1		11	0	1	3																						0	0	NO	0
f160	2010-09-17	BANU	singhapratap	gorti	Saltha	5	0	23	27.741	89	46.732	0	3	3	0	1			1		11	1	1	3																						0	0	PNEUMONIA	1
r161	2010-09-19	ABUL HOSSAIN MOLLA	kasrandra	barat	Rajbari Sadar	2	01930672304	23	45.64	89	43.17	2	2	3	0	1			1		36	0	1	3																						0	1	COUGHING	0
r162	2010-09-19	ARUN CHANDRA SARKER	kasrandra	barat	Rajbari Sadar	2	01725786732	23	45.63	89	43.19	4	1	2	1	0	2				9	0	1	3																						0	0	BLOAT	1
r163	2010-09-19	ARUN CHANDRA SARKER	kaschandra	barat	Rajbari Sadar	2	0	23	45.63	89	43.18	3	1	2	1	0	2				21	0	1	3																						1	0	BLOAT	1
r164	2010-09-19	ARUN CHANDRA SARKER	kasrandra	baarat	Rajbari Sadar	2	0	23	45.63	89	43.18	3	1	2	0	1			2		18	1	1	4																						1	0	BLOAT	1
r165	2010-09-19	BADSA	kasrandra	barat	Rajbari Sadar	2	01926198890	23	45.63	89	43.09	3	0	3	1	0	2				12	0	1	3																						0	0	FEVER	1
r166	2010-09-19	BADSA	kasrandra	barat	Rajbari Sadar	2	0	23	45.63	89	43.09	3	0	3	1	0	2				180	0	1	2																						0	0	FEVER	1
r167	2010-09-19	MD. MOJIBUR MOLLA	kasrandra	barat	Rajbari Sadar	2	01751669197	23	45.63	89	43.13	3	1	5	1	0	2				6	1	1	3																						0	0	FOOT PAIN	1
r168	2010-09-19	MD. MUJIBAR MOLLA	kasrandra	barat	Rajbari Sadar	2	0	23	45.63	89	43.13	3	1	5	0	1			1		8	1	1	4																						0	0	FOOT PAIN	1
r169	2010-09-19	MD. MUJIBAR MOLLA	kasrandra	barat	Rajbari Sadar	2	0	23	45.62	89	43.13	3	1	5	1	0	2				65	0	1	3																						0	0	FOOT PAIN	1
r170	2010-09-19	JAHANARA BEGUM	kasrandra	barat	Rajbari Sadar	2	0	23	45.69	89	43.13	1	0	8	1	0	2				27	0	1	3																						1	0	SUDDEN DEATH	1
r171	2010-09-19	NILUFA	kasrandra	barat	Rajbari Sadar	2	0	23	45.66	89	43.13	0	2	5	0	1			1		7	1	1	3																						0	0	DROWSINESS	1
r172	2010-09-19	NILUFA	kasrandra	barat	Rajbari Sadar	2	0	23	45.66	89	43.13	0	2	5	0	1			1		36	0	1	3																						0	0	DROWSINESS	1
r173	2010-09-19	ABUL HOSSAIN MOLLA	kasrandra	barat	Rajbari Sadar	2	0	23	45.64	89	43.17	2	2	10	1	0	2				20	1	1	3																						0	0	FEVER	1
r174	2010-09-20	SUBAL HALDER	kach ranra	barat	Rajbari Sadar	2	01739737404	23	45.65	89	43.27	2	1	0	1	0	2				60	0	1	4																						0	0	FEVER	1
r175	2010-09-20	SUBAL HALDER	kachrandra	borat	Rajbari Sadar	2	01739737404	23	45.65	89	43.27	2	1	0	0	1			2		14	1	1	3																						0	0	DIARRHEA	1
r176	2010-09-20	SAHINUR BEGUM	kasrandra	barat	Rajbari Sadar	2	01717467062	23	45.7	89	43.31	1	2	0	0	1			1		24	1	1	4																						0	0	BLOAT	1
r177	2010-09-20	SAHINUR BEGUM	kasrandra	barat	Rajbari Sadar	2	0	23	45.7	89	43.3	1	2	0	0	1			1		18	1	1	3																						0	0	BLOAT	1
r178	2010-09-20	MD. RANA	kassrandra	barat	Rajbari Sadar	2	0	23	45.7	89	43.29	0	4	0	0	1			1		8	1	1	3																						0	0	PPR	1
r179	2010-09-20	MD. RANA	kasrandra	barat	Rajbari Sadar	2	0	23	45.7	89	43.29	0	4	0	0	1			1		10	0	1	3																						0	0	PPR	1
r180	2010-09-20	MD. RANA	kasrandra	barat	Rajbari Sadar	2	0	23	45.7	89	43.29	0	4	0	0	1			2		10	0	1	3																						0	0	PPR	1
r181	2010-09-20	GOARANGA PAUL	kasrandra	barat	Rajbari Sadar	2	01728432853	23	45.64	89	43.26	2	0	5	1	0	2				10	1	1	4																						0	0	DIARRHEA	1
r182	2010-09-20	GAOTAM	kasrandra	barat	Rajbari Sadar	2	01731944148	23	45.64	89	43.27	2	0	0	1	0	2				40	0	1	3																						0	0	FEVER	1
r183	2010-09-20	ROKEA BEGUM	kasrandra	barat	Rajbari Sadar	2	0	23	45.63	89	43.21	2	1	23	0	1			1		14	1	1	4																						0	0	FEVER	1
r184	2010-09-20	RAHAT	kasrandra	barat	Rajbari Sadar	2	01712641642	23	45.63	89	43.21	2	1	25	1	0	2				9	1	1	3																						0	0	FEVER	1
r185	2010-09-20	BABUL SARDER	karandra	barat	Rajbari Sadar	2	0	23	45.673	89	43.197	1	0	17	1	0	2				14	0	1	3																						0	2	BLOAT	1
r186	2010-09-20	PANNA SARDER	kasrandra	barat	Rajbari Sadar	2	0	23	45.676	89	43.19	1	2	6	0	1			1		14	0	1	3																						0	0	NO	0
r187	2010-09-20	PANNA SARDER	kasrandra	barat	Rajbari Sadar	2	0	23	45.676	89	43.19	1	2	5	0	1			1		6	1	1	3																						0	0	NO	0
r188	2010-09-20	MD. DELWAR KHAN	kasrandra	barat	Rajbari Sadar	2	01915610879	23	45.693	89	43.171	0	3	7	0	1			1		24	0	1	3																						0	0	BLOAT	1
r189	2010-09-20	MD. DELWAR KHAN	kasrandra	barat	Rajbari Sadar	2	0	23	45.693	89	43.171	0	3	7	0	1			1		36	0	1	3																						0	0	BLOAT	1
r190	2010-09-21	MD. SIRAJ MRIDHA	kasrandra	barat	Rajbari Sadar	2	01720006274	23	45.74	89	43.156	1	3	5	0	1			1		9	1	1	3																						0	1	PNEUMONIA	0
r191	2010-09-21	MD. SIRAJ MRIDHA	kasrandra	barat	Rajbari Sadar	2	0	23	45.739	89	43.153	1	3	5	0	1			1		14	0	1	3																						0	1	PNEUMONIA	0
r192	2010-09-21	MD. SIRAJ MRIDHA	kasrandra	barat	Rajbari Sadar	2	0	23	45.739	89	43.153	1	3	5	0	1			1		72	0	1	3																						0	4	FEVER	0
r193	2010-09-21	RASHID MRIDHA	kasrandra	barat	Rajbari Sadar	2	01729843781	23	45.755	89	43.16	2	4	10	1	0	2				84	0	1	2																						0	1	DOG BITE	0
r194	2010-09-21	RASHID MRIDHA	kasrandra	barat	Rajbari Sadar	2	0	23	45.755	89	43.159	2	4	10	1	0	2				9	1	1	3																						0	1	DOG BITE	0
r195	2010-09-21	RASHID MRIDHA	kasrandra	barat	Rajbari Sadar	2	0	23	45.756	89	43.158	2	4	10	0	1			1		18	0	1	3																						0	1	DOG BITE	0
r196	2010-09-21	IDRIS	kasrandra	barat	Rajbari Sadar	2	01736418767	23	45.751	89	43.159	1	1	14	1	0	2				50	0	1	3																						0	0	FMD	1
r197	2010-09-21	IDRIS	kasrandra	barat	Rajbari Sadar	2	0	23	45.755	89	43.156	1	1	20	0	1			1		9	0	1	3																						0	0	FMD	1
r198	2010-09-21	SALAM	kasrandra	barat	Rajbari Sadar	2	0	23	45.757	89	43.152	1	0	10	1	0	2				48	0	1	3																						0	0	NO	0
r199	2010-09-21	MUSA	kasrandra	barat	Rajbari Sadar	2	0	23	45.739	89	43.16	2	1	1	0	1			1		60	0	1	3																						0	0	BLOAT	1
r200	2010-09-21	MUSA	kasrandra	barat	Rajbari Sadar	2	0	23	45.74	89	43.161	3	3	1	1	0	2				8	0	1	3																						0	0	BLOAT	1
r201	2010-09-21	MUSA	kasrandra	barat	Rajbari Sadar	2	0	23	45.741	89	43.161	3	3	1	1	0	2				36	0	1	3																						0	0	BLOAT	1
r202	2010-09-21	RAZZAK	kasrandra	barat	Rajbari Sadar	2	0	23	45.738	89	43.148	0	2	6	0	1			1		12	1	1	3																						0	0	PARASITE INF.	1
r203	2010-09-21	RAZZAK	kasrandra	barat	Rajbari Sadar	2	0	23	45.74	89	43.15	0	2	5	0	1			1		24	0	1	3																						0	0	PARASITE INFEC.	1
r204	2010-09-21	MAHID	kasrandra	barat	Rajbari Sadar	2	0	23	45.74	89	43.15	2	3	5	0	1			1		12	0	1	3																						0	0	PARASITE INFEC	1
r205	2010-09-21	MAHID	kasrandra	barat	Rajbari Sadar	2	0	23	45.75	89	43.15	2	3	5	0	1			1		6	1	1	3																						0	0	PARASITE INFEC	1
r206	2010-09-21	MAHID	kasrandra	barat	Rajbari Sadar	2	0	23	45.74	89	43.15	2	3	5	1	0	2				10	0	0	3	101.8	64	20	1	1	0	0	0	0		0	0	0	0	0	0	1	CIRCLING HEAD / STAR GRAZING	0	0	1	0	0	PARASITE INFEC	1
r207	2010-09-21	LATIF	kasrandra	barat	Rajbari Sadar	2	0	23	45.74	89	43.15	2	1	1	0	1			1		12	0	1	3																						0	0	FMD	1
r208	2010-09-21	LATIF	kasrandra	barat	Rajbari Sadar	2	0	23	45.74	89	43.16	2	1	1	1	0	2				12	1	1	3																						0	0	FMD	1
r209	2010-09-28	SURJO MOLLA	kasrandra	barat	Rajbari Sadar	2	0	23	45.71	89	43.15	2	1	5	0	1			1		12	0	1	3																						0	0	NO	0
r210	2010-09-28	SURJO MOLLA	karandra	barat	Rajbari Sadar	2	0	23	45.71	89	43.15	2	1	5	1	0	2				7	1	1	3																						0	0	NO	0
r211	2010-09-28	SURJO MOLLA	kasrandra	barat	Rajbari Sadar	2	0	23	45.71	89	43.15	2	1	5	1	0	2				48	0	1	3																						0	0	NO	0
r212	2010-09-28	SAMSUDDIN MOLLA	kasrandra	barat	Rajbari Sadar	2	01734875632	23	45.702	89	43.137	3	2	23	0	1			1		24	1	1	3																						0	0	CONGENITAL ABNORMALITIES	1
r213	2010-09-28	SAMSUDDIN MOLLA	kasrandra	barat	Rajbari Sadar	2	0	23	45.7	89	43.14	3	2	23	0	1			1		24	1	1	3																						0	0	CONGENITAL ABNORMALITIES	1
r214	2010-09-28	SAMSUDDIN MOLLA	kasrandra	barat	Rajbari Sadar	2	0	23	45.7	89	43.14	3	2	23	1	0	2				54	0	1	3																						0	0	CONGENITAL ABNORMALITIES	1
r215	2010-09-28	NURUL ISLAM	kasrandra	barat	Rajbari Sadar	2	0	23	45.71	89	43.14	4	2	33	1	0	2				70	0	1	3																						0	0	DIARRHEA	1
r216	2010-09-28	NURUL ISLAM	karandra	barat	Rajbari Sadar	2	0	23	45.71	89	43.14	4	2	33	0	1			1		60	0	1	3																						0	0	DIARRHEA	1
r217	2010-09-28	NURUL ISLAM	kasrandra	barat	Rajbari Sadar	2	0	23	45.71	89	43.14	4	2	33	0	1			1		7	1	1	3																						0	0	DIARRHEA	1
r218	2010-09-28	NAZRUL MOLLA	kasrandra	barat	Rajbari Sadar	2	01734875632	23	45.69	89	43.15	1	0	11	1	0	2				28	0	1	3																						0	0	MASTITIS	1
r219	2010-09-28	MD. SUKUR ALI SARDER	kasrandra	barat	Rajbari Sadar	2	0	23	45.79	89	43.21	2	0	5	1	0	2				22	0	1	3																						0	0	FEVER	1
r220	2010-09-28	MD. SUKUR ALI SARDER	kasrandra	barat	Rajbari Sadar	2	0	23	45.79	89	43.2	2	0	5	1	0	2				84	0	1	3																						0	0	FEVER	1
r221	2010-09-28	ABUL HOSSAIN MOLLA	kasrandra	barat	Rajbari Sadar	2	0	23	45.784	89	43.174	0	3	0	0	1			1		48	0	1	3																						0	0	PPR	1
r222	2010-09-28	ABUL HOSSAIN MOLLA	kasrandra	barat	Rajbari Sadar	2	0	23	45.785	89	43.172	0	3	0	0	1			1		10	0	1	3																						0	0	PPR	1
r223	2010-09-28	ABUL HOSSAIN MOLLA	kasrandra	barat	Rajbari Sadar	2	0	23	45.79	89	43.17	0	3	0	0	1			1		10	0	1	3																						0	0	PPR	1
r224	2010-09-28	BABAR ALI	kasrandra	barat	Rajbari Sadar	2	01198214512	23	45.77	89	43.18	2	3	7	1	0	2				18	1	1	3																						0	0	DIARRHEA	1
r225	2010-09-29	BABAR ALI	kasrandra	barat	Rajbari Sadar	2	0	23	45.78	89	43.17	2	3	7	0	1			1		24	0	1	3																						0	0	DIARRHEA	1
r226	2010-09-29	ALIMUDDIN	kasrandra	barat	Rajbari Sadar	2	0	23	45.79	89	43.17	1	2	5	0	1			1		24	1	1	4																						0	0	BLOAT	1
r227	2010-09-29	ALIMUDDIN	kasrandra	barat	Rajbari Sadar	2	0	23	45.79	89	43.17	1	2	5	0	1			1		12	1	1	3																						0	0	DIARRHEA	1
r228	2010-09-29	AYESA	kasrandra	barat	Rajbari Sadar	2	0	23	45.78	89	43.16	0	3	3	0	1			1		9	1	1	3																						0	1	DIARRHEA	1
r229	2010-09-29	AYESA	kasrandra	barat	Rajbari Sadar	2	0	23	45.78	89	43.16	0	3	3	0	1			1		36	0	1	2																						0	1	DIARRHEA	1
r230	2010-09-29	AYESA	kasrandra	barat	Rajbari Sadar	2	0	23	45.782	89	43.16	0	3	3	0	1			1		26	0	1	3																						0	1	DIARRHEA	1
r231	2010-09-29	RINA BEGUM	kasrandra	barat	Rajbari Sadar	2	01729852444	23	45.759	89	43.17	2	0	6	1	0	2				9	1	1	2																						0	2	SUDDEN DEATH	1
r232	2010-09-29	RINA BEGUM	kasrandra	barat	Rajbari Sadar	2	0	23	45.759	89	43.171	2	0	6	1	0	2				50	0	1	3																						0	2	SUDDEN DEATH	1
r233	2010-09-29	LIAKAT HOSSAIN	kasrandra	barat	Rajbari Sadar	2	0	23	45.835	89	43.168	1	2	1	1	0	2				9	0	1	3																						0	0	NO	0
r234	2010-09-29	JOBEDA BEGUM	kasrandra	barat	Rajbari Sadar	2	0	23	45.846	89	43.202	0	1	6	0	1			1		12	0	1	3																						0	0	NO	0
r235	2010-09-29	YUSUF	kasrandra	barat	Rajbari Sadar	2	0	23	45.853	89	43.204	0	2	0	0	1			1		14	0	1	3																						0	2	DIARRHEA	1
r236	2010-09-29	YUSUF	karandra	barat	Rajbari Sadar	2	0	23	45.85	89	43.21	0	2	0	0	1			1		36	0	1	3																						0	2	DIARRHEA	1
r237	2010-09-29	RASEDA	kasrandra	barat	Rajbari Sadar	2	0	23	45.85	89	43.2	0	1	0	0	1			2		40	0	1	3																						0	0	NO	0
r238	2010-09-29	HELAL	karandra	barat	Rajbari Sadar	2	0	23	45.86	89	43.21	0	1	0	0	1			1		50	0	1	3																						0	2	DIARRHEA	1
r239	2010-09-29	NIZAM KHAN	kasrandra	barat	Rajbari Sadar	2	01739953805	23	45.91	89	43.17	0	8	3	0	1			1		120	0	1	3																						0	4	PNEUMONIA	0
r240	2010-09-29	NIZAM KHAN	kasrandra	barat	Rajbari Sadar	2	0	23	45.91	89	43.17	0	8	3	0	1			1		12	1	0	3	102	76	22	1	0	1	1	0	0		1	0	0	0	0	0	0		0	0	1	0	4	PNEUMONIA	0
r241	2010-09-29	NIZAM KHAN	kasrandra	barat	Rajbari Sadar	2	0	23	45.9	89	43.17	0	8	3	0	1			1		12	1	1	3																						0	4	PNEUMONIA	0
r242	2010-09-30	ABDUL MANAN MOLLA	kasrandra	barat	Rajbari Sadar	2	01726738872	23	45.8	89	43.18	2	1	4	1	0	2				24	1	1	3																						0	0	FOOD POISON	1
r243	2010-09-30	ABDUL MANAN MOLLA	kasrandra	barat	Rajbari Sadar	2	0	23	45.8	89	43.18	2	2	4	0	1			1		8	1	1	3																						0	0	FOOD POISON	1
r244	2010-09-30	ABDUL MANAN MOLLA	kasrandra	barat	Rajbari Sadar	2	0	23	45.8	89	43.18	2	2	4	0	1			1		24	0	1	3																						0	0	FOOD POISON	1
r245	2010-09-30	NAZRUL ISLAM	kasrandra	barat	Rajbari Sadar	2	01733955760	23	45.91	89	43.16	1	0	5	1	0	2				36	0	1	3																						0	0	FEVER	1
r246	2010-09-30	MD. ABUL MONDOL	kasrandra	barat	Rajbari Sadar	2	0	23	45.92	89	43.17	1	0	1	1	0	2				34	0	1	4																						0	0	SUDDEN DEATH	1
r247	2010-09-30	ISLAM MOLLA	kasrandra	barat	Rajbari Sadar	2	0	23	45.91	89	43.19	2	1	11	1	0	2				72	0	1	3																						0	0	FEVER	1
r248	2010-09-30	ISLAM MOLLA	kasrandra	barat	Rajbari Sadar	2	0	23	45.91	89	43.19	2	1	11	1	0	2				36	0	1	3																						0	0	FEVER	1
r249	2010-09-30	ISMAIL KHAN	kasrandra	barat	Rajbari Sadar	2	01739179330	23	45.87	89	43.19	2	1	6	0	1			1		36	0	1	3																						0	0	SUDDEN DEATH	1
r250	2010-09-30	ISMAIL KHAN	kasrandra	barat	Rajbari Sadar	2	0	23	45.87	89	43.19	2	2	9	0	1			1		99	1	1	3																						0	0	SUDDEN DEATH	1
r251	2010-09-30	ISMAIL KHAN	kasrandra	barat	Rajbari Sadar	2	0	23	45.87	89	43.19	2	2	8	1	0	2				42	0	1	3																						0	0	SUDDEN DEATH	1
r252	2010-09-30	MUKTER KHAN	kasrondo	barat	Rajbari Sadar	2	01933476200	23	45.87	89	43.18	0	1	8	0	1			2		22	0	1	3																						0	0	0	0
r253	2010-09-30	ABDUL SARDER	kasrandra	barat	Rajbari Sadar	2	01191348679	23	45.86	89	43.25	1	0	4	1	0	2				18	1	1	3																						0	0	NO	0
r254	2010-09-30	SAHEB ALI SEIKH	karandra	barat	Rajbari Sadar	2	0	23	45.86	89	43.24	1	0	0	1	0	2				15	0	1	3																						0	0	NO	0
r255	2010-09-30	ARIF	kasrandra	barat	Rajbari Sadar	2	01911841044	23	45.96	89	43.15	2	0	15	1	0	2				18	0	1	3																						0	0	NO	0
r256	2010-09-30	ARIF	kasrandra	barat	Rajbari Sadar	2	0	23	45.96	89	43.15	2	0	9	1	0	2				28	1	1	3																						0	0	NO	0
r257	2010-09-30	NURJAHAN	kasrandra	barat	Rajbari Sadar	2	0	23	45.95	89	43.15	0	1	3	0	1			1		40	0	1	3																						0	3	DIARRHEA	1
r258	2010-10-01	ABDUL KADER MUNSI	kasrandra	barat	Rajbari Sadar	2	01712190692	23	45.99	89	43.11	2	2	15	1	0	2				18	0	1	3																						0	1	BLOAT	1
r259	2010-10-01	KADER MUNSI	kasrandra	barat	Rajbari Sadar	2	0	23	46	89	43.11	2	2	15	1	0	2				36	0	1	4																						0	1	BLOAT	1
r260	2010-10-01	KADER MUNSI	kasrandra	barat	Rajbari Sadar	2	0	23	45.99	89	43.11	2	2	15	0	1			1		12	1	1	3																						0	1	BLOAT	1
r261	2010-10-01	LOKMAN MUNSI	kasrandra	barat	Rajbari Sadar	2	0	23	45.97	89	43.11	3	3	15	1	0	2				18	0	1	3																						0	0	WEAKNESS	1
r262	2010-10-01	LOKMAN MUNSI	kasrandra	barat	Rajbari Sadar	2	0	23	45.97	89	43.11	3	3	15	0	1			1		12	1	1	3																						0	0	BLOAT	1
r263	2010-10-01	LOKMAN MUNSI	kasrandra	barat	Rajbari Sadar	2	0	23	45.97	89	43.11	3	3	15	0	1			1		18	1	1	3																						0	0	BLOAT	1
r264	2010-10-01	ABUL SEIKH	kasrandra	barat	Rajbari Sadar	2	0	23	45.992	89	43.104	3	0	15	1	0	2				18	0	1	3																						0	0	FMD	1
r265	2010-10-01	ABUL SEIKH	kasrandra	barat	Rajbari Sadar	2	0	23	45.995	89	43.103	3	0	15	1	0	2				6	0	1	3																						0	0	FMD	1
r266	2010-10-01	SAIDUL SEIKH	kasrandra	barat	Rajbari Sadar	2	0	23	45.995	89	43.102	0	1	8	0	1			1		18	0	1	3																						0	0	NO	0
r267	2010-10-01	SAMDU SEIKH	kasrandra	barat	Rajbari Sadar	2	0	23	45.994	89	43.106	0	6	15	0	1			2		36	0	1	3																						0	0	DIARRHEA	1
r268	2010-10-01	SAMDU SEIKH	kasrandra	barat	Rajbari Sadar	2	0	23	46	89	43.105	0	6	15	0	1			2		24	0	1	3																						0	0	DIARRHEA	1
r269	2010-10-01	SAMDU SEIKH	kasrandra	barat	Rajbari Sadar	2	0	23	46	89	43.106	0	6	15	0	1			1		12	0	1	3																						0	0	DIARRHEA	1
r270	2010-10-01	SUJON	kasrandra	barat	Rajbari Sadar	2	0	23	45.991	89	43.099	1	0	10	1	0	2				24	0	1	3																						0	0	ALLERGY	1
r271	2010-10-01	SAHJAHAN	kasrandra	barat	Rajbari Sadar	2	0	23	45.994	89	43.084	2	1	0	1	0	2				48	0	1	3																						0	0	NO	0
r272	2010-10-01	SAHAZAHAN	kasrandra	barat	Rajbari Sadar	2	0	23	45.995	89	43.081	2	1	0	1	0	2				6	1	1	3																						0	0	NO	0
r273	2010-10-01	SAHAZAHAN	kasrandra	barat	Rajbari Sadar	2	0	23	45.996	89	43.081	2	1	0	0	1			1		18	0	1	3																						0	0	NO	0
r274	2010-10-01	CHILAMOT GAZI	kasrandra	barat	Rajbari Sadar	2	0	23	46	89	43.026	1	3	18	1	0	2				24	0	1	3																						0	0	LOSS OF APPETITE	1
r275	2010-10-01	AYUB SARDER	kasrandra	barat	Rajbari Sadar	2	01742009419	23	45.978	89	43.152	4	7	20	0	1			1		60	0	1	3																						0	0	HS	1
r276	2010-10-01	AYUB SARDER	kasrandra	barat	Rajbari Sadar	2	0	23	45.979	89	43.153	4	7	20	1	0	2				30	0	1	3																						0	0	HS	1
r277	2010-10-01	AYUB SARDER	kasrandra	barat	Rajbari Sadar	2	0	23	45.978	89	43.153	4	7	20	1	0	2				18	0	1	3																						0	0	HS	1
r278	2010-10-02	SATTAR MOLLA	kasrandra	barat	Rajbari Sadar	2	01727332973	23	45.552	89	43.072	2	0	0	1	0	2				36	1	1	3																						0	0	NO	0
r279	2010-10-02	MUJIBAR MOLLA	kasrandra	barat	Rajbari Sadar	2	0	23	45.553	89	43.069	2	0	2	1	0	2				24	1	1	3																						0	0	NO	0
r280	2010-10-02	FAZLUL HAQUE MRIDHA	matiagachi	barat	Rajbari Sadar	2	01728064693	23	45.512	89	43.101	2	0	8	1	0	2				60	0	1	3																						0	0	SHIVERING	1
r281	2010-10-02	FAZLUL HAQUE MRIDHA	matiagachi	barat	Rajbari Sadar	2	0	23	45.514	89	43.095	2	0	3	1	0	2				6	1	1	3																						1	0	SHIVERING	1
r282	2010-10-02	HABIBUR RAHAMAN	matiagachi	barat	Rajbari Sadar	2	01717403902	23	45.513	89	43.107	2	0	3	1	0	2				8	0	1	3																						0	0	DIARRHEA	1
r283	2010-10-02	HABIBUR RAHAMAN	matiagachi	barat	Rajbari Sadar	2	0	23	45.511	89	43.106	2	0	3	1	0	2				72	0	1	3																						0	0	DIARRHEA	1
r284	2010-10-02	ELAHI BOX	matiagachi	barat	Rajbari Sadar	2	0	23	45.507	89	43.12	1	0	7	1	0	2				12	0	1	3																						0	0	FEVER	1
r285	2010-10-02	HANIF	matiyagachi	barat	Rajbari Sadar	2	0	23	45.42	89	43.011	2	3	15	1	0	2				36	0	1	3																						0	0	FMD	1
r286	2010-10-02	HANIF	matiyagachi	barat	Rajbari Sadar	2	0	23	45.42	89	43.011	2	3	15	1	0	2				30	1	1	3																						0	0	FMD	1
r287	2010-10-02	MOKTAR	matiyagachi	barat	Rajbari Sadar	2	0	23	45.42	89	43.011	1	1	8	1	0	2				30	1	1	3																						0	0	WEAKNESS	1
r288	2010-10-02	LALCHAND	matiagachi	barat	Rajbari Sadar	2	0	23	45.45	89	43.025	1	1	2	1	0	2				36	0	1	3																						0	0	FEVER	1
r289	2010-10-02	LALCHAND	matiagachi	barat	Rajbari Sadar	2	0	23	45.452	89	43.023	1	1	3	0	1			1		24	0	1	3																						0	0	FEVER	1
r290	2010-10-02	SAHADEV	matiagachi	barat	Rajbari Sadar	2	01727532730	23	45.537	89	43.14	2	0	4	1	0	2				72	0	1	3																						0	0	NO	0
r291	2010-10-02	SAHADEV	matiagachi	barat	Rajbari Sadar	2	0	23	45.538	89	43.14	2	0	4	1	0	2				6	0	1	3																						0	0	NO	0
r292	2010-10-02	SAHIN	matiagachi	barat	Rajbari Sadar	2	0	23	45.569	89	43.158	2	1	3	1	0	2				42	0	1	3																						0	0	BLOAT	1
r293	2010-10-02	SAHIN	matiagachi	barat	Rajbari Sadar	2	0	23	45.568	89	43.158	2	0	3	1	0	2				6	1	1	3																						0	0	BLOAT	1
r294	2010-10-02	SIDDIK	matiagachi	barat	Rajbari Sadar	2	0	23	45.449	89	43.024	1	0	5	1	0	2				40	0	1	3																						0	0	FEVER	1
r295	2010-10-02	MAJID	matiagachi	barat	Rajbari Sadar	2	0	23	45.453	89	43.031	1	0	0	1	0	2				18	0	1	3																						0	0	NO	0
r296	2010-10-02	IDRIS MRIDHA	matiagachi	barat	Rajbari Sadar	2	0	23	45.52	89	43.08	1	0	3	1	0	2				84	0	1	3																						1	0	FOOD POISON	1
r297	2010-10-02	ABDUR RAHIM	motiagachi	barat	Rajbari Sadar	2	0	23	45.519	89	43.113	0	2	2	0	1			2		36	0	1	3																						0	0	0	0
r298	2010-10-02	ABDUR RAHIM	motiagachi	barat	Rajbari Sadar	2	0	22	45.518	89	43.109	0	2	2	0	1			1		8	0	1	3																						0	0	0	0
r299	2010-10-03	MOKTAR	matiagachi	barat	Rajbari Sadar	2	0	23	45.422	89	43.011	1	1	8	0	1			1		12	0	1	3																						0	0	NO	0
r300	2010-10-03	SARIFA	matiagachi	barat	Rajbari Sadar	2	0	23	45.423	89	43.016	0	2	2	0	1			1		12	0	1	3																						0	0	WEAKNESS	0
r301	2010-10-03	SARIFA	matiagachi	barat	Rajbari Sadar	2	0	23	45.422	89	43.016	0	2	2	0	1			1		6	0	1	3																						0	0	NO	0
r302	2010-10-03	HANIF	matiagachi	barat	Rajbari Sadar	2	0	23	45.421	89	43.01	2	3	15	0	1			1		18	1	1	3																						0	0	NO	0
r303	2010-10-03	BABLU	matiagachi	barat	Rajbari Sadar	2	0	23	45.468	89	43.044	1	2	16	0	1			1		12	0	1	3																						0	2	HUNTING BY PREDATOR	0
r304	2010-10-03	ASIM UDDIN	matiagachi	barat	Rajbari Sadar	2	0	23	45.424	89	42.957	0	4	8	0	1			1		24	0	1	3																						0	2	PNEUMONIA	1
r305	2010-10-03	SULTANA	matiagachi	barat	Rajbari Sadar	2	0	23	45.447	89	42.995	0	2	8	0	1			1		12	1	1	3																						0	0	NO	0
r306	2010-10-03	AZIZ	matiagachi	barat	Rajbari Sadar	2	0	23	45.446	89	42.995	0	4	5	0	1			1		36	0	1	3																						0	0	NO	0
r307	2010-10-03	BABLU	matiagachi	barat	Rajbari Sadar	2	0	23	45.465	89	43.044	1	2	15	0	1			1		30	1	1	3																						0	2	HUNTING BY PREDATOR	0
r308	2010-10-03	NUR ISLAM	matiagachi	barat	Rajbari Sadar	2	0	23	45.465	89	42.97	0	2	0	0	1			1		7	1	1	3																						0	0	DIARRHEA	1
r309	2010-10-03	NUR ISLAM	matiagachi	barat	Rajbari Sadar	2	0	23	45.465	89	42.97	0	2	0	0	1			1		30	0	1	3																						0	0	NO	0
r310	2010-10-03	ROWSON SARDER	matiagachi	barat	Rajbari Sadar	2	0	23	45.422	89	43.011	0	1	0	0	1			1		12	1	1	3																						0	0	NO	0
r311	2010-10-03	ZAMAL SARDER	matiyagachi	barat	Rajbari Sadar	2	0	23	45.398	89	42.992	3	2	20	1	0	2				15	0	1	2																						1	0	FMD	1
r312	2010-10-03	ZAMAL SARDER	matiyagachi	barat	Rajbari Sadar	2	0	23	45.398	89	42.991	3	2	20	1	0	2				144	0	1	3																						1	0	FMD	1
r313	2010-10-03	SALAM KHAN	matiagachi	barat	Rajbari Sadar	2	01735391364	23	45.424	89	42.961	0	3	84	0	1			1		10	1	1	3																						0	1	FEVER	1
r314	2010-10-03	MAHADEV HALDER	matiagachi	barat	Rajbari Sadar	2	0	23	45.518	89	43.154	3	0	2	1	0	2				96	0	1	3																						0	0	FEVER	1
r315	2010-10-03	MD. SAYED ALI MRIDHA	matiagachi	barat	Rajbari Sadar	2	01723198135	23	45.495	89	43.166	2	2	2	1	0	2				12	1	1	3																						1	0	ABORTED FETUS	0
r316	2010-10-03	ABDUL MANAN	matiagachi	barat	Rajbari Sadar	2	0	23	45.491	89	43.179	1	0	2	1	0	2				12	1	1	3																						0	0	FEVER	1
r317	2010-10-03	SUDIR SARKER	matiagachi	barat	Rajbari Sadar	2	01739697229	23	45.472	89	43.206	3	0	0	1	0	2				18	1	1	3																						0	0	FEVER	1
r318	2010-10-03	UMBOR ALI KHAN	kasrandra	barat	Rajbari Sadar	2	0	23	45.614	89	43.269	2	1	5	1	0	2				18	0	1	3																						0	0	NO	0
r319	2010-10-03	ROYIS SEIKH	char kasrandra	barat	Goalando	2	01733893795	23	45.541	89	43.415	2	0	0	1	0	2				18	0	1	3																						0	0	FEVER	1
r320	2010-10-03	MD. MOSLEM ALI KHAN	char kasrandra	barat	Goalando	2	01725401782	23	45.541	89	43.415	4	2	0	1	0	2				30	0	1	3																						0	0	NO	0
t321	2010-10-28	ALIM UDDIN	patkhaguri	habla	Basail	3	01749809077	24	11.26	90	0.3	6	0	20	1	0	2				8	0	1	2																						0	0	FMD	1
t322	2010-10-28	ALIMUDDIN	patkhaguri	habla	Basail	3	0	24	11.26	90	0.29	6	0	20	1	0	2				24	0	1	3																						0	0	FMD	1
t323	2010-10-28	ALIMUDDIN	patkhaguri	habla	Basail	3	0	24	11.26	90	0.29	6	0	20	1	0	2				48	0	1	3																						0	0	FMD	1
t324	2010-10-28	KUDDUS	patkhaguri	habla	Basail	3	01726879951	24	11.25	90	0.3	5	0	20	1	0	2				18	0	1	3																						1	0	SUDDEN DEATH	0
t325	2010-10-28	KUDDUS	patkhaguri	habla	Basail	3	0	24	11.25	90	0.3	5	0	20	1	0	2				30	0	1	3																						1	0	SUDDEN DEATH	0
t326	2010-10-28	KUDDUS	patkhaguri	habla	Basail	3	0	24	11.25	90	0.3	5	0	20	1	0	2				36	1	1	4																						1	0	SUDDEN DEATH	0
t327	2010-10-28	MONOARA	patkhaguri	habla	Basail	3	01818832421	24	11.17	90	0.47	0	5	0	0	1			1		24	0	1	3																						0	0	WEAKNESS	1
t328	2010-10-28	MONOARA	patkhaguri	habla	Basail	3	0	24	11.17	90	0.47	0	5	0	0	1			1		48	0	1	3																						0	0	WEAKNESS	1
t329	2010-10-28	HAMID MIAH	patkhaguri	habla	Basail	3	01713560512	24	11.17	90	0.47	3	0	1	1	0	2				24	0	1	3																						1	0	SALIVATION	1
t330	2010-10-28	MD. AYNAL HAQUE	patkhaguri	habla	Basail	3	01713560512	24	11.17	90	0.46	4	0	8	1	0	2				7	0	1	3																						0	0	FMD	1
t331	2010-10-28	MD. AYNAL HAQUE	patkhaguri	habla	Basail	3	0	24	11.17	90	0.46	4	0	8	1	0	2				18	0	1	3																						1	0	FMD	1
t332	2010-10-28	MD. AYNAL HAQUE	patkhagura	habla	Basail	3	0	24	11.17	90	0.46	4	0	8	1	0	2				18	0	1	3																						1	0	FMD	1
t333	2010-10-28	MATIUR RAHAMAN KHAN	patkhaguri	habla	Basail	3	01721858609	24	11.21	90	0.46	3	0	0	1	0	2				108	0	1	2																						0	0	NO	0
t334	2010-10-28	MD. MATIUR RAHAMAN KHAN	patkhaguri	habla	Basail	3	0	24	11.21	90	0.46	3	0	0	1	0	2				36	1	1	3																						0	0	NO	0
t335	2010-10-28	BELAYET	patkhaguri	habla	Basail	3	0	24	11.35	90	0.42	0	7	7	0	1			1		12	1	1	4																						0	0	LAMENESS	0
t336	2010-10-28	BELAYET	patkhaguri	habla	Basail	3	0	24	11.35	90	0.42	0	7	7	0	1			1		10	1	1	3																						0	0	LAMENESS	0
t337	2010-10-28	BELAYET	patkhaguri	habla	Basail	3	0	24	11.35	90	0.42	0	7	7	0	1			1		7	1	1	3																						0	0	LAMENESS	1
t338	2010-10-28	MD. ANOWAR KHAN	patkhaguri	habla	Basail	3	01729863444	24	11.37	90	0.49	0	9	9	0	1			1		54	0	1	3																						0	0	DIARRHEA	1
t339	2010-10-28	MD. ANOWAR KHAN	patkhaguri	habla	Basail	3	0	24	11.37	90	0.49	0	9	9	0	1			1		12	1	1	3																						0	0	DIARRHEA	1
t340	2010-10-28	MD. ANOWAR KHAN	patkhaguri	habla	Basail	3	0	24	11.37	90	0.49	0	9	9	0	1			1		8	1	1	3																						0	0	DIARRHEA	1
t341	2010-10-29	ABDUS ZALIL MIAH	patkhaguri	habla	Basail	3	01721299268	24	11.374	90	0.437	4	0	11	1	0	2				48	0	1	3																						0	0	NO	0
t342	2010-10-29	ABDUS SATTAR MIAH	patkhaguri	habla	Basail	3	0	24	11.38	90	0.44	2	0	2	1	0	2				72	0	1	3																						0	0	LAMENESS	1
t343	2010-10-29	ABDUS ZALIL MIAH	patkhaguri	habla	Basail	3	0	24	11.38	90	0.44	4	0	8	1	0	2				72	0	1	3																						0	0	LAMENESS	1
t344	2010-10-29	BACHHU MIAH	patkhaguri	habla	Basail	3	01732459783	24	11.37	90	0.45	1	0	16	1	0	2				20	0	1	3																						0	0	DERMATITIS	1
t345	2010-10-29	FAZAR	patkhaguri	habla	Basail	3	01933684767	24	11.37	90	0.45	1	0	13	1	0	2				36	0	1	3																						0	0	NO	0
t346	2010-10-29	RAZZAK	patkhaguri	habla	Basail	3	0	24	11.37	90	0.43	0	6	4	0	1			1		18	0	1	3																						0	1	OVER FEEDING	1
t347	2010-10-29	RAZZAK	patkhaguri	habla	Basail	3	0	24	11.37	90	0.43	0	6	4	0	1			1		48	0	1	3																						0	1	OVER FEEDING	1
t348	2010-10-29	ABDUL HAQUE	patkhaguri	habla	Basail	3	01937584869	24	11.38	90	0.47	3	0	10	1	0	2				72	0	1	3																						0	0	DIARRHEA	1
t349	2010-10-29	ABDUL HAQUE	patkhaguri	habla	Basail	3	0	24	11.38	90	0.47	3	0	10	1	0	2				9	0	1	3																						0	0	DIARRHEA	1
t350	2010-10-29	ZAHANARA	patkhaguri	habla	Basail	3	01926453259	24	11.35	90	0.55	0	4	5	0	1			1		36	0	1	3																						0	2	TRAIN ACCIDENT	0
t351	2010-10-29	ZAHANARA	patkhaguri	habla	Basail	3	0	24	11.35	90	0.55	0	4	4	0	1			1		24	0	1	3																						0	2	TRAIN ACCIDENT	0
t352	2010-10-29	BABLU PALAN	patkhaguri	habla	Basail	3	0	24	11.35	90	0.55	2	0	1	1	0	2				9	1	1	3																						0	0	NO	0
t353	2010-10-29	MAMUN	patkhaguri	habla	Basail	3	01926453259	24	11.37	90	0.54	0	4	9	0	1			1		14	1	1	3																						0	0	PNEUMONIA	0
t354	2010-10-29	MAMUN	patkhaguri	habla	Basail	3	0	24	11.37	90	0.54	0	4	9	0	1			1		12	0	1	3																						0	0	PNEUMONIA	0
t355	2010-10-29	DILBOR	patkhaguri	habla	Basail	3	0	24	11.389	90	0.508	1	3	14	0	1			1		6	0	1	3																						0	0	NO	0
t356	2010-10-29	DILBOR	patkhaguri	habla	Basail	3	0	24	11.389	90	0.508	1	3	14	0	1			1		6	1	1	3																						0	0	NO	0
t357	2010-10-29	DILBOR	patkhaguri	habla	Basail	3	0	24	11.388	90	0.506	1	3	14	0	1			1		18	0	1	3																						0	0	NO	0
t358	2010-10-29	LIAKAT	patkhaguri	habla	Basail	3	0	24	11.331	90	0.373	0	4	5	0	1			1		6	1	1	3																						0	4	DIARRHEA	1
t359	2010-10-29	LIAKAT	patkhaguri	habla	Basail	3	0	24	11.331	90	0.373	0	4	6	0	1			1		24	0	1	3																						0	4	DIARRHEA	1
t360	2010-10-29	LIAKAT	paatkhaguri	habla	Basail	3	0	24	11.331	90	0.373	0	4	6	0	1			1		54	0	1	3																						0	4	DIARRHEA	1
t361	2010-10-29	MOYMON	patkhaguri	habla	Basail	3	01732355472	24	11.338	90	0.368	0	1	7	0	1			1		24	0	1	3																						0	0	DIARRHEA	1
t362	2010-10-29	NURZAHAN	patkhaguri	habla	Basail	3	01934732307	24	11.377	90	0.411	0	4	15	0	1			1		8	1	1	3																						0	0	NO	0
t363	2010-10-29	NURZAHAN	patkhaaguri	habla	Basail	3	0	24	11.377	90	0.411	0	4	15	0	1			1		8	0	1	3																						0	0	N0	0
t364	2010-10-29	NURZAHAN	patkhaguri	habla	Basail	3	0	24	11.38	90	0.41	0	4	15	0	1			1		36	0	1	3																						0	0	NO	0
t365	2010-10-30	MD. HANAN MIAH	patkhaguri	habla	Basail	3	01929318496	24	11.37	90	0.43	0	4	8	0	1			1		12	1	1	3																						0	1	RAIL ACCIDENT	0
t366	2010-10-30	MD. HANAN MIAH	patkhaguri	habla	Basail	3	0	24	11.37	90	0.43	0	4	8	0	1			1		24	0	1	3																						0	1	RAIL ACCIDENT	0
t367	2010-10-30	MD. HANAN MIAH	patkhaguri	habla	Basail	3	0	24	11.37	90	0.43	0	4	8	0	1			1		12	0	1	3																						0	1	RAIL ACCIDENT	0
t368	2010-10-30	ABDUL MANAN	patkhaguri	habla	Basail	3	01735527620	24	11.36	90	0.43	4	0	16	1	0	2				24	1	1	3																						0	0	LATERAL RECUMBENCY	1
t369	2010-10-30	MD. ABDUL MANAN MIAH	patkhaguri	habla	Basail	3	0	24	11.36	90	0.43	4	0	16	1	0	2				36	0	1	3																						0	0	LATERAL RECUMBENCY	1
t370	2010-10-30	MD. ABDUL MANAN MIAH	patkhaguri	habla	Basail	3	0	24	11.37	90	0.43	4	0	16	1	0	2				134	0	1	2																						0	0	LATERAL RECUMBENCY	1
t371	2010-10-30	SONA MIAH	patkhaguri	habla	Basail	3	0	24	11.23	90	0.43	2	0	8	1	0	2				18	1	1	3																						0	0	NO	0
t372	2010-10-30	MAMTAJ ALI KHAN	patkhaguri	habla	Basail	3	01923092812	24	11.21	90	0.41	3	0	4	1	0	2				48	1	1	3																						0	0	PNEUMONIA	1
t373	2010-10-30	MAMTAJ ALI KHAN	patkhaguri	habla	Basail	3	0	24	11.21	90	0.41	3	0	9	1	0	2				60	0	1	3																						0	0	UPWARD PATELLAR FIXATION	0
t374	2010-10-30	NAZMUL	ptkhaguri	habla	Basail	3	0	24	11.21	90	0.4	2	0	12	1	0	2				36	0	1	3																						0	0	COUGHING	1
t375	2010-10-30	DEWAN ABDUL TARA	patkhaguri	habla	Basail	3	01726458141	24	11.15	90	0.36	2	0	12	1	0	2				36	0	1	3																						0	0	FEVER	1
t376	2010-10-30	DEWAN ABDUL TARA	patkhaguri	habla	Basail	3	0	24	12.15	90	0.36	2	0	12	1	0	2				12	1	1	3																						0	0	FEVER	1
t377	2010-10-30	MD. ALI DEWAN	patkhaguri	habla	Basail	3	01726458141	24	11.16	90	0.35	3	0	5	1	0	2				24	0	1	3																						0	0	PNEUMONIA	1
t378	2010-10-30	MD. ALI DEWAN	patkhaguri	habla	Basail	3	0	24	11.16	90	0.35	3	0	5	1	0	2				10	0	1	3																						0	0	PNEUMONIA	1
t379	2010-10-30	ISMAIL DEWAN	patkhaguri	habla	Basail	3	0	24	11.14	90	0.35	4	0	10	1	0	2				60	0	1	3																						1	0	PNEUMONIA	1
t380	2010-10-30	ISMAIL DEWAN	patkhaguri	habla	Basail	3	0	24	11.14	90	0.35	4	0	10	1	0	2				108	0	1	2																						1	0	PNEUMONIA	1
t381	2010-10-30	ISMAIL DEWAN	patkhaguri	habla	Basail	3	0	24	11.14	90	0.35	4	0	10	1	0	2				36	0	1	3																						1	0	PNEUMONIA	1
t382	2010-10-31	MD. RIAJ MIAH	patkhaguri	habla	Basail	3	01720535678	24	11.23	90	0.28	2	0	12	1	0	2				12	0	1	3																						0	0	NO	0
t383	2010-10-31	NOYON MIAH	patkhaguri	habla	Basail	3	0	24	11.22	90	0.25	2	0	10	1	0	2				38	0	1	3																						0	0	NO	0
t384	2010-10-31	AJGAR ALI	patkhaguri	habla	Basail	3	01728194504	24	11.23	90	0.24	4	0	15	1	0	2				84	0	1	3																						0	0	BLOAT	1
t385	2010-10-31	MIZANUR RAHAMAN	patkhaguri	habla	Basail	3	01937482250	24	11.19	90	0.23	6	0	4	1	0	2				12	1	1	3																						0	0	PNEUMONIA	1
t386	2010-10-31	MIZANUR RAHAMAN	patkhaguri	habla	Basail	3	0	24	11.19	90	0.22	6	0	4	1	0	2				20	0	1	3																						0	0	PNEUMONIA	1
t387	2010-10-31	TARA MIAH	patkhaguri	habla	Basail	3	0	24	11.18	90	0.23	2	0	9	1	0	2				108	0	1	3																						0	0	NO	0
t388	2010-10-31	RASHID	patkhaguri	habla	Basail	3	0	24	11.15	90	0.3	2	0	1	1	0	2				7	0	1	3																						0	0	NO	0
t389	2010-10-31	UZZAL	patkhaguri	habla	Basail	3	0	24	11.15	90	0.3	4	0	0	1	0	2				84	0	1	3																						0	0	CONJUNCTIVITIS	1
t390	2010-10-31	MD. LATIF MIIAH	patkaguri	habla	Basail	3	0	24	11.18	90	0.31	2	0	11	1	0	2				17	1	1	3																						0	0	LOSS OF APPETITE	1
t391	2010-10-31	MD. KUNNU MIAH	patkhaguri	habla	Basail	3	01931485455	24	11.07	90	0.22	0	3	5	0	1			1		36	0	1	3																						0	0	DOG BITE	1
t392	2010-10-31	MD. KUNNU MIAH	patkhaguri	habla	Basail	3	0	24	11.07	90	0.22	0	3	5	0	1			1		6	0	1	3																						0	0	DOG BITE	1
t393	2010-10-31	MD. KUNNU MIAH	patkhaguri	habla	Basail	3	0	24	11.07	90	0.22	0	3	5	0	1			1		6	1	1	3																						0	0	DOD BITE	1
t394	2010-10-31	ALHAJ MIAH	patkhaguri	habla	Basail	3	01925418006	24	11.08	90	0.21	0	3	1	0	1			1		14	0	1	3																						0	4	ABORTED FETUS	0
t395	2010-10-31	ALHAJ MIAH	pathaguri	habla	Basail	3	0	24	11.08	90	0.21	0	3	2	0	1			1		14	0	1	3																						0	4	ABORTED FETUS	0
t396	2010-10-31	MD. SAHAZAHAN MIAH	patkhaguri	habla	Basail	3	01716916453	24	11.15	90	0.22	2	0	25	1	0	2				72	0	1	3																						0	0	NO	0
t397	2010-10-31	MD. SAHAZAHAN MIAH	patkhaguri	habla	Basail	3	0	24	11.15	90	0.22	2	0	25	1	0	2				7	0	1	3																						0	0	NO	0
t398	2010-11-01	MD. AMINUL ISLAM	patkhaguri	habla	Basail	3	1725779004	24	11.34	90	0.3	2	0	25	1	0	2				10	0	1	3																						0	0	PNEUMONIA	1
t399	2010-11-01	MD. AMINUL ISLAM	patkhaguri	habla	Basail	3	0	24	11.338	90	0.298	2	0	25	1	0	2				40	0	1	3																						0	0	PNEUMONIA	1
t400	2010-11-01	ABDUL AZIZ MIAH	patkhaguri	habla	Basail	3	01727501815	24	11.36	90	0.279	2	0	12	1	0	2				7	0	1	3																						0	0	NO	0
t401	2010-11-01	ABDUL AZIZ MIAH	patkhaguri	habla	Basail	3	0	24	11.36	90	0.279	2	0	12	1	0	2				48	0	1	3																						0	0	NO	0
t402	2010-11-01	RUSTOM ALI MIAH	patkhaguri	habla	Basail	3	0	24	11.337	90	0.246	5	0	7	1	0	2				108	0	1	3																						0	0	DIARRHEA	1
t403	2010-11-01	RUSTOM ALI MIAH	PAtkhaguri	hablA	Basail	3	01914565525	24	11.339	90	0.245	5	0	7	1	0	2				24	1	1	3																						0	0	DIARRHEA	1
t404	2010-11-01	RUSTOM ALI MIAH	patkhaguri	habla	Basail	3	0	24	11.339	90	0.245	5	0	7	1	0	2				36	0	1	3																						0	0	DIARRHEA	1
t405	2010-11-01	IMTIAZ ALI MIAH	patkhaguri	habla	Basail	3	0	24	11.338	90	0.249	1	0	15	1	0	2				22	1	1	3																						0	0	NO	0
t406	2010-11-01	BAHAR UDDIN KHAN	patkhaguri	habla	Basail	3	01911603402	24	11.333	90	0.219	4	0	0	1	0	2				12	1	1	3																						0	0	PNEUMONIA	1
t407	2010-11-01	BAHAR UDDIN KHAN	patkhaguri	habla	Basail	3	0	24	11.334	90	0.218	4	0	0	1	0	2				10	1	1	3																						0	0	PNEUMONIA	1
t408	2010-11-01	BAHAR UDDIN KHAN	patkhaguri	habla	Basail	3	0	24	11.335	90	0.217	4	0	0	1	0	2				96	0	1	2																						0	0	PNEUMONIA	1
t409	2010-11-01	MD. ZAHANGIR MIAH	patkhaguri	habla	Basail	3	01720940485	24	11.342	90	0.151	1	0	1	1	0	2				36	0	1	3																						0	0	PNEUMONIA	1
t410	2010-11-01	MD. ABDUL MIAH	patkhaguri	habla	Basail	3	01720940485	24	11.341	90	0.15	2	0	100	1	0	2				36	1	1	3																						0	0	NO	0
t411	2010-11-01	AOLAD	patkhaguri	habla	Basail	3	01730184715	24	11.11	90	0.19	2	0	0	1	0	2				48	0	1	3																						0	0	NO	0
t412	2010-11-01	SOHEL MIAH	patkhaguri	habla	Basail	3	1724101037	24	11.3	90	0.25	2	0	8	1	0	2				12	1	1	3																						0	0	NO	0
t413	2010-11-01	SOHEL MIAH	patkhaguri	habla	Basail	3	0	24	11.3	90	0.25	2	0	8	1	0	2				60	0	1	3																						0	0	NO	0
t414	2010-11-02	LEBU MIAH	patkhaguri	habla	Basail	3	01929318493	24	11.62	90	0.4	2	2	6	0	1			1		6	0	1	3																						0	0	COUGHING	0
t415	2010-11-02	LEBU MIAH	patkhaguri	habla	Basail	3	0	24	11.62	90	0.4	2	2	6	0	1			1		30	0	1	3																						0	0	COUGHING	0
t416	2010-11-02	DUDU MIAH	patkhaguri	habla	Basail	3	0	24	11.62	90	0.4	0	1	1	0	1			1		15	0	1	3																						0	0	NO	0
t417	2010-11-02	TAHER MIAH	patkhaguri	habla	Basail	3	0	24	11.62	90	0.41	2	0	2	1	0	2				48	0	1	3																						0	0	LOSS OF APPETIITE	1
t418	2010-11-02	NOWJES KHAN	patkhaguri	habla	Basail	3	0	24	11.77	90	0.41	2	4	0	0	1			1		24	0	1	3																						0	1	SUDDEN DEATH	1
t419	2010-11-02	NOWJES MIAH	patkhaguri	habla	Basail	3	0	24	11.77	90	0.41	2	4	0	0	1			1		12	0	1	3																						0	1	SUDDEN DEATH	1
t420	2010-11-02	FIROJA	patkhaguri	habla	Basail	3	0	24	11.77	90	0.41	2	2	0	0	1			1		6	0	1	3																						0	0	SUDDEN DEATH	1
t421	2010-11-02	FIROJA	patkhaguri	habla	Basail	3	0	24	11.77	90	0.41	2	2	0	0	1			1		6	1	1	3																						0	1	SUDDEN DEATH	1
t422	2010-11-02	FIROJA	patkhaguri	habla	Basail	3	0	24	11.77	90	0.41	2	2	0	1	0	2				6	1	1	1																						0	1	SUDDEN DEATH	1
t423	2010-11-02	SOWKAT ALI KHAN	patkhaguri	habla	Basail	3	01753375351	24	11.77	90	0.4	7	0	25	1	0	2				15	0	1	2																						0	0	BLOAT	1
t424	2010-11-02	SOWKOT ALI KHAN	patkhaguri	habla	Basail	3	0	24	11.77	90	0.4	7	0	25	1	0	2				6	0	1	3																						0	0	BLOAT	1
t425	2010-11-02	HAZI ABDUR ROUF	patkhaguri	habla	Basail	3	01716630669	24	11.78	90	0.4	6	0	40	1	0	2				18	1	1	2																						0	0	DIARRHEA	1
t426	2010-11-02	HAZI ABDUR ROUF	patkhaguri	habla	Basail	3	0	24	11.79	90	0.4	6	0	40	1	0	2				180	0	1	3																						0	0	DIARRHEA	1
t427	2010-11-02	KORSHED ALAM	patkhaguri	habla	Basail	3	01920679196	24	11.794	90	0.451	5	3	8	0	1			1		40	0	1	3																						0	2	PPR	1
t428	2010-11-02	KORSHED ALAM	patkhaguri	habla	Basail	3	0	24	11.794	90	0.451	5	3	8	0	1			1		5	0	1	2																						0	2	PPR	1
t429	2010-11-02	KORSHED ALAM	patkhaguri	habla	Basail	3	0	24	11.794	90	0.451	5	3	8	0	1			1		5	0	1	3																						0	2	PPR	1
t430	2010-11-02	FAZLU MIAH	patkhaguri	habla	Basail	3	01728788676	24	11.794	90	0.45	2	0	7	1	0	2				14	0	1	3																						0	0	NO	0
t431	2010-11-02	MILON	patkhaguri	habla	Basail	3	0	24	11.792	90	0.452	5	3	8	1	0	2				60	0	1	2																						0	2	PPR	1
t432	2010-11-03	ANISUR RAHAMAN	patkhaguri	habla	Basail	3	01715523123	24	11.678	90	0.368	2	0	7	1	0	2				8	1	1	2																						0	0	PARAITIC INFESTATION	1
t433	2010-11-03	ABDUL MALEK MIAH	patkhaguri	habla	Basail	3	0	24	11.782	90	0.455	4	0	4	1	0	2				50	0	1	3																						0	0	DIARRHEA	1
t434	2010-11-03	ABDUL MALEK MIAH	patkhaguri	habla	Basail	3	0	24	11.784	90	0.454	4	0	4	1	0	2				36	0	1	3																						0	0	DIARRHEA	1
t435	2010-11-03	HUMAYUN KHAN	patkhaguri	habla	Basail	3	01727909814	24	11.831	90	0.504	7	0	50	1	0	2				24	0	1	3																						0	0	FMD	1
t436	2010-11-03	HUMAYUN KHAN	patkhaguri	habla	Basail	3	0	24	11.832	90	0.503	7	0	50	1	0	2				108	0	1	3																						0	0	FMD	1
t437	2010-11-03	ARAJ ALI KHAN	patkhaguri	habla	Basail	3	01726874319	24	11.88	90	0.49	7	0	7	1	0	2				36	1	1	3																						0	0	FMD	1
t438	2010-11-03	MOAJJEM	patkhaguri	habla	Basail	3	01822205000	24	11.75	90	0.42	4	0	14	1	0	2				36	0	1	3																						0	0	ALLERGY	1
t439	2010-11-03	SAHAZAHAN KHAN	patkhaguri	habla	Basail	3	01927957488	24	11.76	90	0.41	2	0	10	1	0	2				24	0	1	3																						0	0	PARASITIC INFECTION	1
t440	2010-11-03	RAMJAN ALI KHAN	patkhaguri	habla	Basail	3	01736484142	24	11.83	90	0.4	4	0	3	1	0	2				9	1	1	2																						0	0	NO	0
t441	2010-11-03	MD. ANIS KHAN	patkhaguri	habla	Basail	3	01754524028	24	11.84	90	0.41	5	0	9	1	0	2				18	0	1	2																						0	0	WEAKNESS	1
t442	2010-11-03	MD. ANIS KHAN	patkhaguri	habla	Basail	3	0	24	11.84	90	0.41	5	0	9	1	0	2				96	0	1	3																						0	0	WEAKNESS	1
t443	2010-11-03	SURAJ	patkhaguri	habla	Basail	3	01720343661	24	11.15	90	0.48	0	6	0	0	1			1		36	0	1	3																						0	0	DOG BITES	1
t444	2010-11-03	ZIARAT	patkhaguri	habla	Basail	3	01720343661	24	11.15	90	0.49	0	3	0	0	1			1		12	0	1	3																						0	1	DOG BITES	1
t445	2010-11-03	RATAN	patkhaguri	habla	Basail	3	01720343661	24	11.148	90	0.478	0	3	7	0	1			1		7	1	1	3																						0	1	DIARRHEA	1
t446	2010-11-03	RATAN	patkhaguri	habla	Basail	3	0	24	11.148	90	0.478	0	3	7	0	1			1		7	1	1	3																						0	1	DIARRHEA	1
t447	2010-11-03	RATAN	pattkhaguri	habla	Basail	3	0	24	11.148	90	0.478	0	3	7	0	1			1		20	0	1	3																						0	1	DIARRHEA	1
t448	2010-11-03	RAFIQUE	patkhaguri	habla	Basail	3	017203443661	24	11.148	90	0.478	4	2	15	0	1			1		9	0	1	3																						0	3	PPR	1
t449	2010-11-03	ZIARAT	patkhaguri	habla	Basail	3	0	24	11.157	90	0.489	0	3	0	0	1			1		12	0	1	3																						0	1	DOG BITES	1
t450	2010-11-10	JULHAS	tenguria para	habla	Basail	3	1927957816	24	11.063	90	0.997	1	8	1	0	1			1		48	0	1	3																						1	0	SHIVERING	1
t451	2010-11-10	JULHAS	tenguria para	habla	Basail	3	0	24	11.06	90	1	1	8	1	0	1			1		12	1	1	3																						1	0	SHIVERING	1
t452	2010-11-10	ANOWAR MIAH	patkhaguri	habla	Basail	3	0	24	11.12	90	0.59	0	3	6	0	1			1		48	0	1	3																						0	1	DOG BITES	0
t453	2010-11-10	TAJUL ISLAM	baoikhola	habla	Basail	3	017146006141	24	11.52	90	0.05	0	4	0	0	1			1		5	0	1	3																						0	1	BLOAT	0
t454	2010-11-10	TAJUL ISLAM	baoikhola	habla	Basail	3	0	24	11.52	90	0.05	0	4	0	0	1			1		5	0	1	3																						0	1	BLOAT	1
t455	2010-11-10	TAJUL ISLAM	baoikhola	habla	Basail	3	0	24	11.51	90	0.05	0	4	0	0	1			1		5	0	1	3																						0	1	BLOAT	1
t456	2010-11-10	JASMIN	baoikhola	habla	Basail	3	0171730357	24	11.52	90	0.05	0	4	0	0	1			1		24	0	1	3																						0	0	NO	0
t457	2010-11-10	JOMELA	baoikhola	habla	Basail	3	0	24	11.35	90	0.05	0	1	7	0	1			1		6	0	1	3																						0	1	WOUND	0
t458	2010-11-10	FARUK	patkhaguri	habla	Basail	3	01723347605	24	11.35	90	0.08	1	2	7	0	1			1		12	1	1	3																						0	0	DIARRHEA	1
t459	2010-11-10	FARUK	patkhaguri	habla	Basail	3	0	24	11.35	90	0.08	1	2	7	0	1			1		12	0	1	3																						0	0	DIARRHEA	1
t460	2010-11-10	SAMSUL MIAH	baoikhola	habla	Basail	3	01726458617	24	11.339	89	59.916	3	6	8	0	1			1		18	0	1	3																						0	0	PNEUMONIA	1
t461	2010-11-10	SAMSUL MIAH	baoikhola	habla	Basail	3	0	24	11.337	89	59.916	3	6	8	0	1			1		36	0	1	3																						0	0	PNEUMONIA	1
t462	2010-11-10	SAMSUL MIAH	baoikhola	habla	Basail	3	0	24	11.337	89	59.916	3	6	8	0	1			1		60	0	1	3																						0	0	PNEUMONIA	1
t463	2010-11-10	TAMIZ UDDIN	baoikhola	habla	Basail	3	0	24	11.318	89	59.917	1	4	1	0	1			1		24	0	1	3																						0	0	FEVER	1
t464	2010-11-11	JAHURA	baoikhola	habla	Basail	3	01732896147	24	11.331	89	59.896	0	7	2	0	1			1		60	0	1	3																						0	0	NO	0
t465	2010-11-11	JAHURA	baoikhola	habla	Basail	3	0	24	11.33	89	59.894	0	7	2	0	1			1		48	0	1	3																						0	0	NO	0
t466	2010-11-11	JAHURA	baoikhola	habla	Basail	3	0	24	11.332	89	59.897	0	7	2	0	1			1		6	1	1	3																						0	0	NO	0
t467	2010-11-11	MOMTAJ	baoikhola	habla	Basail	3	0	24	11.328	89	59.894	1	4	2	0	1			1		6	0	1	3																						0	0	DOG BITES	1
t468	2010-11-11	MOMTAJ	baoikhola	habla	Basail	3	0	24	11.329	89	59.894	1	4	2	0	1			1		36	0	1	3																						0	0	DOG BITES	1
t469	2010-11-11	ABDUR RAHAMAN	baoikhola	habla	Basail	3	0	24	11.329	89	59.894	0	7	2	0	1			1		5	0	1	3																						0	0	NO	0
t470	2010-11-11	ABDUR RAHAMAN	baoikhola	habla	Basail	3	0	24	11.329	89	59.894	0	7	2	0	1			1		5	0	1	3																						0	0	NO	0
t471	2010-11-11	ABDUR RAHAMAN	baoikhola	habla	Basail	3	0	24	11.333	89	59.897	0	7	2	0	1			1		5	1	1	3																						0	0	NO	0
t472	2010-11-11	ASIKUR RAHAMAN	baoikhola	habla	Basail	3	01741707383	24	11.307	89	59.903	3	9	5	0	1			1		36	0	1	3																						0	18	PNEUMONIA	1
t473	2010-11-11	ASIKUR RAHAMAN	baoikhola	habla	Basail	3	0	24	11.307	89	59.904	3	9	7	0	1			1		36	0	1	3																						0	18	PNEUMONIA	1
t474	2010-11-11	ABU HANIF	baoikhola	habla	Basail	3	01710950548	24	11.27	89	59.88	0	4	2	0	1			1		12	0	1	3																						0	0	NO	0
t475	2010-11-11	ABU HANIF	baoikhola	habla	Basail	3	0	24	11.27	89	59.88	0	4	2	0	1			1		36	0	1	3																						0	0	NO	0
t476	2010-11-11	ABU HANIF	baoikhola	habla	Basail	3	0	24	11.27	89	59.88	0	4	2	0	1			1		6	0	1	3																						0	0	NO	0
t477	2010-11-11	SOMELA	patkhaguri	habla	Basail	3	01918734565	24	11.41	90	0.07	4	7	3	0	1			1		9	1	1	3																						0	0	FMD	1
t478	2010-11-11	SOMELA	patkhaguri	habla	Basail	3	0	24	11.41	90	0.07	3	7	3	0	1			1		48	0	1	3																						0	0	FMD	1
t479	2010-11-11	SOMELA	patkhaguri	habla	Basail	3	0	24	11.41	90	0.07	3	7	3	0	1			1		9	0	1	3																						0	0	FMD	1
t480	2010-11-11	SAMAD	patkhaguri	habla	Basail	3	01918734565	24	11.41	90	0.07	3	7	3	0	1			1		9	1	1	3																						0	0	FMD	1
n481	2010-12-03	ZAHANGIR ALAM	biljoania	7 no sreemantapur	Niamatpur	4	01721101345	24	48.402	88	38.123	0	1	4	0	1			1		12	1	1	3																						0	0	NO	0
n482	2010-12-03	BHUTU	biljoania	7 no sreemantapur	Niamatpur	4	01754252818	24	48.397	88	38.128	0	1	7	0	1			1		14	0	1	3																						0	0	NO	0
n483	2010-12-03	ANISA	biljoania	7 no sreemantapur	Niamatpur	4	01728322719	24	48.399	88	38.127	2	0	30	1	0	1				6	1	1	3																						0	0	DYSENTRY	1
n484	2010-12-03	ANISA	biljoania	7 no sreemantapur	Niamatpur	4	0	24	48.401	88	38.127	2	0	30	1	0	1				18	1	1	3																						0	0	DYSENTRY	1
t485	2010-12-03	MOZAHER ALI DEWAN	biljoania	7 no sreemantapur	Niamatpur	4	0	24	48.413	88	38.134	0	5	15	0	1			1		84	0	1	3																						0	0	NO	0
n486	2010-12-03	MOZAHER ALI DEWAN	biljoania	7 no sreemantapur	Niamatpur	4	0	24	48.41	88	38.14	0	8	15	0	1			1		24	0	1	3																						0	0	NO	0
n487	2010-12-03	MOZAHER ALI DEWAN	biljoyania	7 no sreemantapur	Niamatpur	4	0	24	48.42	88	38.14	0	8	15	0	1			1		12	0	1	3																						0	0	NO	0
n488	2010-12-03	ZAKIR DEWAN	biljoania	7 no sreemantapur	Niamatpur	4	0	24	48.4	88	38.11	0	2	4	0	1			1		12	0	1	3																						0	0	NO	0
t489	2010-12-03	ZAKIR	biljoania	7 no sreemantapur	Niamatpur	4	0	24	48.4	88	38.11	0	2	4	0	1			1		12	0	1	3																						0	0	NO	0
n490	2010-12-03	SAYED DEWAN	biljoania	7 no sreemantapur	Niamatpur	4	01787573944	24	48.41	88	38.1	1	3	11	0	1			1		24	0	1	3																						0	0	BLOAT	1
n491	2010-12-03	SAYED DEWAN	biljoania	7 no sreemantapur	Niamatpur	4	0	24	48.41	88	38.1	1	3	11	0	1			1		24	0	1	3																						0	0	BLOAT	1
n492	2010-12-03	MD. AYOR DEWAN	biljoania	7 no sreemantapur	Niamatpur	4	0	24	48.41	88	38.1	0	1	5	0	1			1		12	0	1	3																						0	0	DIARRHEA	1
n493	2010-12-03	MAMUN	biljoania	7 no sreemantapur	Niamatpur	4	0	24	48.42	88	38.11	1	0	18	1	0	1				12	0	1	3																						0	0	DIARRHEA	1
n494	2010-12-03	MD. SAMSER ALI	biljoania	7 no sreemantapur	Niamatpur	4	0	24	48.419	88	38.119	1	0	20	1	0	1				9	0	1	3																						0	0	DIARRHEA	1
n495	2010-12-04	SEKANDER ALI DEWAN	biljoania	7 no sreemantapur	Niamatpur	4	01734701544	24	48.498	88	38.172	6	0	20	1	0	1				18	0	1	3																						0	0	NO	0
n496	2010-12-04	SEKANDER ALI DEWAN	biljoania	7 no sreemantapur	Niamatpur	4	0	24	48.46	88	38.47	6	0	20	1	0	1				30	0	1	3																						0	0	NO	0
n497	2010-12-04	SEKANDER ALI DEWAN	biljoania	7 no sreemantapur	Niamatpur	4	0	24	48.46	88	38.18	6	0	20	1	0	1				28	1	1	3																						0	0	NO	0
n498	2010-12-04	KERAMAT	biljoania	7 no sreemantapur	Niamatpur	4	01826471520	24	48.44	88	38.17	0	4	20	0	1			1		36	0	1	3																						0	0	COUGH	1
n499	2010-12-04	KERAMAT	biljoania	7 no sreemantapur	Niamatpur	4	01733847295	24	48.44	88	38.17	0	4	20	0	1			1		12	1	1	3																						0	0	COUGH	1
n500	2010-12-04	KERAMAT	biljoania	7 no sreemantapur	Niamatpur	4	0	24	48.44	88	38.17	0	4	20	0	1			1		6	1	1	3																						0	0	COUGH	1
n501	2010-12-04	ABDUL MAZID	biljoania	7 no sreemantaapur	Niamatpur	4	0	24	48.46	88	38.17	4	2	12	1	0	1				72	0	1	2																						0	0	DROWSINESS	1
n502	2010-12-04	ABDUL MAZID	biljoania	7 no sreemantApur	Niamatpur	4	0	24	48.46	88	38.16	4	2	20	1	0	1				8	0	1	3																						0	0	DROWSINES	1
n503	2010-12-04	DEL MOHAMMED	biljoania	7 no sreemantapur	Niamatpur	4	01724161345	24	48.469	88	38.134	2	0	20	1	0	1				6	0	1	3																						0	0	DIARRHEA	1
n504	2010-12-04	DEL MOHAMMED	biljoania	7 no sreemantapur	Niamatpur	4	0	24	48.467	88	38.134	2	0	20	1	0	1				120	0	1	3																						0	0	DIARRHEA	1
n505	2010-12-04	MOKBUL	biljoania	7 no sreemantapur	Niamatpur	4	01736474015	24	48.474	88	38.183	3	4	13	1	0	1				84	0	1	3																						0	0	FEVER	1
n506	2010-12-04	MOKBUL	biljoania	7 no sreemantapur	Niamatpur	4	0	24	48.474	88	38.183	4	4	13	1	0	1				72	0	1	3																						0	0	FEVER	1
n507	2010-12-04	MOKBUL	biljoania	7 no sreemantapur	Niamatpur	4	0	24	48.474	88	38.183	4	4	13	0	1			1		8	0	1	3																						0	0	FEVER	1
n508	2010-12-04	MONSER	biljoania	7 no sreemantapur	Niamatpur	4	01734165452	24	48.463	88	38.205	0	1	20	0	1			1		12	1	1	3																						0	0	CONJUNCTIVITIS	1
n509	2010-12-05	ALAUDDIN	biljoania	7 no sreemantapur	Niamatpur	4	0	24	48.449	88	38.128	0	6	15	0	1			1		60	0	1	3																						0	0	DIARRHEA	1
n510	2010-12-04	ZIAR DEWAN	biljoania	7 no sreemantapur	Niamatpur	4	0	24	48.482	88	38.211	2	0	5	1	0	1				10	0	1	3																						0	0	NO	0
n511	2010-12-05	ALAUDDIN	biljoania	7 no sreemantapur	Niamatpur	4	0	24	48.451	88	38.127	0	6	15	0	1			1		48	0	1	3																						0	0	DIARRHEA	1
n512	2010-12-05	ALAUDDIN	biljoania	7 no sreemantapur	Niamatpur	4	0	24	48.451	88	38.427	0	6	15	0	1			1		10	0	1	3																						0	0	DIARRHEA -	1
n513	2010-12-04	SAMIR UDDIN	biljoania	7 no sreemantapur	Niamatpur	4	0	24	48.47	88	38.21	4	1	2	0	1			1		8	1	1	3																						0	0	NO	0
n514	2010-12-05	SAMIR UDDIN	biljoania	7 no sreemantapur	Niamatpur	4	0	24	48.67	88	38.2	4	1	2	1	0	1				6	0	1	3																						0	0	NO	0
n515	2010-12-05	SYDUR	biljoania	7 no sreemantapur	Niamatpur	4	0	24	48.47	88	38.2	0	6	5	0	1			1		18	0	1	3																						0	0	NO	0
n516	2010-12-05	SYDUR	biljoania	7 no sreemantapur	Niamatpur	4	0	24	48.47	88	38.2	0	6	5	0	1			1		4	1	1	3																						0	0	NO	0
n517	2010-12-05	SYDUR	biljoania	7 no sreemantapur	Niamatpur	4	0	24	48.47	88	38.5	0	6	4	0	1			1		4	1	1	3																						0	0	NO	0
n518	2010-12-05	RAMJAN ALI DEWAN	biljoania	7 no sreemantapur	Niamatpur	4	0	24	48.48	88	38.21	0	4	15	0	1			1		9	0	1	3																						0	0	PNEUMONIA	1
n519	2010-12-05	RAMJAN ALI DEWAN	biljoania	7 no sreemantapur	Niamatpur	4	0	24	48.48	88	38.21	0	4	15	0	1			1		9	0	1	3																						0	0	PNEUMONIA	1
n520	2010-12-05	RAMJAN ALI DEWAN	biljoania	7 no sreemantapur	Niamatpur	4	0	24	48.48	88	38.21	0	4	15	0	1			1		9	0	1	3																						0	0	PNEUMONIA	1
n521	2010-12-05	ABUL KALAM AZAD	biljoania	7 no sreemantapur	Niamatpur	4	0181252472	24	48.49	88	38.2	6	3	30	1	0	1				18	1	1	3																						0	0	FEVER	1
n522	2010-12-05	SERAJ	biljoania	7 no sreemantapur	Niamatpur	4	01729574618	24	48.351	88	38.114	2	0	15	1	0	1				12	1	1	3																						0	0	DYSENTERY	1
n523	2010-12-05	LAL MOHAMMED DEWAN	biljoania	7 no sreemantapur	Niamatpur	4	0	24	48.358	88	38.111	2	0	6	1	0	1				10	1	1	3																						0	0	BLOAT	1
n524	2010-12-05	HAMID	biljoania	7 no sreemantapur	Niamatpur	4	0	24	48.356	88	38.115	2	0	4	1	0	1				8	1	1	3																						0	0	NO	0
n525	2010-12-05	LAL MOHAMMED	biljoania	7 no sreemantapur	Niamatpur	4	0	24	48.354	88	38.114	2	0	6	1	0	1				8	0	1	3																						0	0	BLOAT	1
n526	2010-12-05	REJAUL	biljoania	7 no sreemantapur	Niamatpur	4	01739927484	24	48.36	88	38.11	2	5	15	0	1			1		24	0	1	3																						0	0	LUMPY JAW	1
n527	2010-12-05	REJAUL	biljoania	7 no sreemantapur	Niamatpur	4	0	24	48.35	88	38.11	2	5	15	0	1			1		6	1	1	3																						0	0	LUMPY JAW	1
n528	2010-12-05	REJAUL	biljoania	7 no sreemantapur	Niamatpur	4	0	24	48.35	88	38.11	2	5	15	1	0	1				15	0	1	3																						0	0	LUMPY JAW	1
n529	2010-12-05	UZIR	biljoania	7 no sreemantapur	Niamatpur	4	0	24	48.35	88	38.13	2	0	17	1	0	1				14	0	1	3																						0	0	FMD	1
n530	2010-12-05	ANOWAR HOSSAIN	biljoania	7 no sreemantapur	Niamatpur	4	01728935287	24	48.37	88	38.11	1	3	20	0	1			1		24	0	1	3																						0	0	DERMATITIS	0
n531	2010-12-05	ANOWAR HOSSAIN	biljoania	7 no sreemantapur	Niamatpur	4	0	24	48.37	88	38.11	1	3	20	1	0	1				24	1	1	3																						0	0	NO	0
n532	2010-12-06	MORIOM	biljoania	7 no sreemantapur	Niamatpur	4	0	24	48.37	88	38.11	0	1	1	0	1			1		96	0	1	3																						0	0	NO	0
n533	2010-12-06	MORSHED	biljoania	7 no sreemantapur	Niamatpur	4	0	24	48.37	88	38.11	1	0	0	1	0	1				12	1	1	3																						0	0	FEVER	1
n534	2010-12-06	MD. MAMTAJ	biljoania	7 no sreemantapur	Niamatpur	4	0	24	48.34	88	38.11	0	2	8	0	1			1		18	0	1	3																						0	0	NO	0
n535	2010-12-06	MD. MAMTAJ	biljoania	7 no sreemantapur	Niamatpur	4	0	24	48.34	88	38.11	0	2	6	0	1			1		18	0	1	3																						0	0	NO	0
n536	2010-12-06	HALIMA	biljoania	7 no sreemantapur	Niamatpur	4	0	24	48.33	88	38.12	0	1	0	0	1			1		14	0	1	3																						0	0	NO	0
n537	2010-12-06	KUSUM	biljoania	7 no sreemantapur	Niamatpur	4	0	24	48.33	88	38.12	2	0	12	1	0	1				10	1	1	2																						0	0	NO	0
n538	2010-12-06	NAZRUL	biljoania	7 no sreemantapur	Niamatpur	4	01753024562	24	48.33	88	38.12	6	3	20	1	0	1				108	0	1	3																						0	0	BQ	1
n539	2010-12-06	LOIR	biljoania	7 no sreemantapur	Niamatpur	4	0	24	48.33	88	38.13	6	0	15	1	0	1				24	1	1	3																						0	0	NO	0
n540	2010-12-06	EKRAMUL	biljoania	7 no sreemantapur	Niamatpur	4	0	24	48.33	88	38.12	0	1	20	0	1			1		10	1	1	3																						0	0	NO	0
n541	2010-12-06	MD. ALEB DEWAN	biljoania	7 no sreemantapur	Niamatpur	4	0	24	48.33	88	38.12	5	6	25	1	0	1				18	1	1	3																						0	0	ABSCESS	1
n542	2010-12-06	AMIR DEWAN	biljoania	7 no sreemantapur	Niamatpur	4	0	24	48.34	88	38.14	1	2	6	1	0	1				12	1	1	3																						0	0	NO	0
n543	2010-12-06	HABIL	biljoania	7 no sreemantapur	Niamatpur	4	0	24	48.31	88	38.15	2	2	0	1	0	1				12	1	1	3																						0	0	FEVER	1
n544	2010-12-06	SOLAMAN	biljoania	7 no sreemantapur	Niamatpur	4	0	24	48.31	88	38.15	2	3	10	1	0	1				12	1	1	3																						0	0	SWELLING JAW	0
n545	2010-12-07	SALAM	biljoania	7 no sreemantapur	Niamatpur	4	0	24	48.37	88	38.11	8	0	14	1	0	1				14	0	1	3																						0	0	WEAKNESS	1
n546	2010-12-07	SALAM	biljoania	7 no sreemantapur	Niamatpur	4	0	24	48.37	88	38.11	8	0	14	1	0	1				13	1	1	3																						0	0	WEAKNESS	1
n547	2010-12-07	SALAM	biljoania	7 no sreemantapur	Niamatpur	4	0	24	48.37	88	38.11	8	0	14	1	0	1				144	0	1	3																						0	0	WEAKNESS	1
n548	2010-12-07	MD. ALEB	biljoania	7 no sreemantapur	Niamatpur	4	0	24	48.33	88	38.12	4	6	20	0	1			1		6	0	1	3																						0	0	NO	0
n549	2010-12-07	MD. ALEB	biljoania	7 no sreemantapur	Niamatpur	4	0	24	48.33	88	38.12	4	6	20	0	1			1		6	0	1	3																						0	0	NO	0
n550	2010-12-07	SANTU	biljoania	7 no sreemantapur	Niamatpur	4	0	24	48.34	88	38.12	4	6	20	0	1			1		12	0	1	3																						0	0	NO	1
n551	2010-12-07	SANTU	biljoania	7 no sreemantapur	Niamatpur	4	0	24	48.34	88	38.12	4	6	20	0	1			1		16	0	1	3																						0	0	NO	0
n553	2010-12-07	AYLA KHATUN	biljoania	7 no sreemantapur	Niamatpur	4	0	24	48.33	88	38.12	0	3	14	0	1			1		34	0	1	3																						0	0	NO	0
n552	2010-12-07	AMIR	biljoania	7 no sreemantapur	Niamatpur	4	0	24	48.34	88	38.14	1	2	6	0	1			1		12	0	1	3																						0	0	NO	0
n554	2010-12-07	NAZRUL MEMBER	chaksita	7 no sreemantapur	Niamatpur	4	01725677398	24	48.48	88	38.93	2	5	15	0	1			1		6	1	1	3																						0	0	LOSS OF APPETITE	1
n555	2010-12-07	NAZRUL MEMBER	chaksita	7 no sreemantapur	Niamatpur	4	0	24	48.478	88	37.93	2	6	20	0	1			1		30	1	1	3																						0	0	LOSS OF APPETITE	1
n556	2010-12-07	NAZRUL MEMBER	chaksita	7 no sreemantapur	Niamatpur	4	0	24	48.479	88	37.93	2	6	20	1	0	1				13	0	1	3																						0	0	LOSS OF APPETITE	1
n557	2010-12-07	RABIUL	chaksita	7 no sreemantapur	Niamatpur	4	0	24	48.48	88	37.928	0	2	5	0	1			1		20	0	1	3																						0	0	NO	0
n558	2010-12-07	MANIK JAN	chaksita	7 no sreemantapur	Niamatpur	4	0	24	48.441	88	37.928	0	1	5	0	1			1		6	0	1	3																						0	0	NO	0
n559	2010-12-07	MAHATAB	chaksita	7 no sreemantapur	Niamatpur	4	0	24	48.457	88	37.949	1	2	31	0	1			1		18	1	1	3																						0	0	FMD	1
n560	2010-12-07	MAHATAB	chaksita	7 no sreemantapur	Niamatpur	4	0	24	48.467	88	37.948	1	2	31	1	0	1				24	1	1	3																						0	0	FMD	1
n561	2010-12-07	NAZRUL PROFESSOR	chaksita	7 no sreemantapur	Niamatpur	4	0	24	48.474	88	37.929	0	1	50	0	1			1		12	1	1	3																						0	0	NO	0
n562	2010-12-07	MUSLIM MIAH	chaksita	7 no sreemantapur	Niamatpur	4	0	24	48.436	88	38	5	3	40	0	1			1		84	0	1	3																						0	1	DIARRHEA	1
n563	2010-12-07	MUSLIM MIAH	chaksita	7 no sreemantapur	Niamatpur	4	01739064926	26	48.437	88	38.013	5	3	40	1	0	1				6	0	1	2																						0	1	DIARRHEA	1
n564	2010-12-07	MUSLIM MIAH	chaksita	7 no sreemantapur	Niamatpur	4	0	24	48.436	88	38.003	5	3	40	1	0	1				72	0	1	3																						0	1	DIARRHEA	1
n565	2010-12-07	REJAUL	chaksita	7 no sreemantapur	Niamatpur	4	01723373021	24	48.466	88	37.927	2	0	20	1	0	1				108	0	1	2																						0	0	NO	0
n566	2010-12-07	DIL MOHAMMED	chaksita	7 no sreemantapur	Niamatpur	4	0	24	48.411	88	37.996	1	5	20	0	1			1		18	0	1	2																						0	0	NO	0
n567	2010-12-07	DIL MOHAMMED	chaksita	7 no sreemantapur	Niamatpur	4	0	24	48.409	88	37.996	1	5	20	0	1			1		36	0	1	3																						0	0	NO	0
n568	2010-12-07	DIL MOHAMMED	chaksita	7 no sreemantapur	Niamatpur	4	0	24	48.409	88	37.996	1	5	20	1	0	1				7	0	1	2																						0	0	NO	0
n569	2010-12-08	OHIR ALI	chaksita	7 no sreemantapur	Niamatpur	4	01729628503	24	48.403	88	37.985	0	2	30	0	1			1		10	0	1	3																						0	0	NO	0
n570	2010-12-08	OHIR UDDIN	chaksita	7 no sreemantapur	Niamatpur	4	0	24	48.407	88	37.988	0	2	30	0	1			1		10	0	1	3																						0	0	NO	0
n571	2010-12-08	HABID MIAH	chaksita	7 no sreemantapur	Niamatpur	4	0	24	48.388	88	37.999	0	7	2	0	1			1		12	0	1	3																						0	4	SALIVATION	1
n572	2010-12-08	SANAULLAH	chaksita	7 no sreemantapur	Niamatpur	4	0	24	48.39	88	38	2	3	20	0	1			1		12	0	1	3																						0	0	NO	0
n573	2010-12-08	SANAULLAH	chaksita	7 no sreemantapur	Niamatpur	4	0	24	48.38	88	38	2	3	20	1	0	1				8	1	1	3																						0	0	NO	0
n574	2010-12-08	SANAULLAH	chaksita	7 no sreemantapur	Niamatpur	4	0	24	48.38	88	38	2	3	20	1	0	1				60	0	1	3																						0	0	NO	0
n575	2010-12-08	MAHATAB	chaksita	7 no sreemantapur	Niamatpur	4	0	24	48.38	88	38	2	5	7	0	1			1		48	0	1	3																						0	0	BLOAT	1
n576	2010-12-08	MAKBUL HOSSEN	chaksita	7 no sreemantapur	Niamatpur	4	0	24	48.36	88	38.01	2	3	9	0	1			1		8	0	1	3																						0	0	FEVER	1
n577	2010-12-08	MOKBUL HOSSEN	chaksita	7 no sreemantapur	Niamatpur	4	0	24	48.36	88	38.01	2	3	9	1	0	1				48	1	1	3																						0	0	FEVER	1
n578	2010-12-08	MOKBUL HOSSEN	chaksita	7 no sreemantapur	Niamatpur	4	0	24	48.36	88	38.01	2	3	9	1	0	1				72	1	1	3																						0	0	FEVER	1
n579	2010-12-08	SIFUL ISLAM	chaksita	7 no sreemantapur	Niamatpur	4	0	24	48.35	88	38.01	2	18	15	1	0	1				12	1	1	3																						0	0	NO	0
n580	2010-12-08	SIFUL ISLAM	chaksita	7 no sreemantapur	Niamatpur	4	0	24	48.35	88	38.01	2	18	15	1	0	1				12	1	1	3																						0	0	NO	0
n581	2010-12-08	KIUM UDDIN MASTER	chaksita	7 no sreemantapur	Niamatpur	4	0	24	48.354	88	38.004	4	3	23	1	0	1				7	0	1	3																						0	0	NO	0
n582	2010-12-08	ATAUR RAHAMAN	chaksita	7 no sreemantapur	Niamatpur	4	01729319433	24	48.392	88	37.944	2	1	20	0	1			1		10	1	1	3																						0	0	FEVER	1
n583	2010-12-08	ATAUR RAHAMAN	chaksita	7 no sreemantapur	Niamatpur	4	0	24	48.392	88	37.944	2	1	20	1	0	1				8	0	1	3																						0	0	FEVER	1
n584	2010-12-08	ATAUR RAHAMAN	chaksita	7 no sreemantapur	Niamatpur	4	0	24	48.393	88	37.944	2	1	20	1	0	1				96	0	1	3																						0	0	FEVER	1
n585	2010-12-08	MD. TAJUL ISLAM	chaksita	7 no sreemantapur	Niamatpur	4	01824197294	24	48.388	88	37.938	2	1	20	1	0	1				24	0	1	3																						0	0	FEVER	1
n586	2010-12-08	AZAHAR	chaksita	7 no sreemantapur	Niamatpur	4	0	24	48.387	88	37.934	2	3	20	0	1			1		16	0	1	3																						0	0	NO	0
n587	2010-12-08	AYES	chaksita	7 no sreemantapur	Niamatpur	4	0	24	48.386	88	37.931	4	2	15	1	0	1				7	0	1	3																						0	0	NO	0
n588	2010-12-08	AYES	chaksita	7 no sreemantapur	Niamatpur	4	0	24	48.387	88	37.93	4	2	15	1	0	1				12	1	1	3																						0	0	NO	0
n589	2010-12-08	AFAS UDDIN MIAH	chaksita	7 no sreemantapur	Niamatpur	4	0	24	48.391	88	37.929	1	1	6	0	1			1		8	1	1	3																						0	0	NO	0
n590	2010-12-09	MD. SOLAMAN MIAH	chaksita	7 no sreemantapur	Niamatpur	4	01748091891	24	48.4	88	37.914	5	1	50	1	0	1				7	1	1	3																						0	0	BLOAT	1
n591	2010-12-09	MD. SOLAMAN MIAH	chaksita	7 no sreemantapur	Niamatpur	4	0	24	48.4	88	37.914	5	1	50	1	0	1				60	0	1	3																						0	0	BLOAT	1
n592	2010-12-09	MD. SOLAMAN MIAH	chaksita	7 no sreemantapur	Niamatpur	4	0	24	48.403	88	37.914	5	1	50	1	0	1				12	0	1	3																						0	0	BLOAT	1
n593	2010-12-09	AINAL	chaksita	7 no sreemantapur	Niamatpur	4	0	24	48.406	88	37.922	0	2	5	0	1			1		12	0	1	3																						0	0	NO	0
n594	2010-12-09	AINAL	chaksita	7 no sreemantapur	Niamatpur	4	01748091891	24	48.406	88	37.922	0	2	5	0	1			1		12	0	1	3																						0	0	NO	0
n595	2010-12-09	MD. SAMSUL	chaksita	7 no sreemantapur	Niamatpur	4	01748163006	24	48.408	88	37.95	4	1	30	1	0	1				7	0	1	3																						0	0	ALLERGY	1
n596	2010-12-09	MD. SAMSUL	chaksita	7 no sreemantapur	Niamatpur	4	0	24	48.409	88	37.95	4	1	30	1	0	1				6	1	1	3																						0	0	ALLERGY	1
n597	2010-12-09	MD. SAMSUL	chaksita	7 no sreemantapur	Niamatpur	4	0	24	48.409	88	37.95	4	1	30	1	0	1				72	0	1	2																						0	0	ALLERGY	1
n598	2010-12-09	MD. EKABBOR ALI	chaksita	7 no sreemantapur	Niamatpur	4	0	24	48.409	88	37.95	5	6	20	0	1			1		12	1	1	3																						0	0	ALLERGY	1
n599	2010-12-09	MD. EKABBOR ALI MIAH	chaksita	7 no sreemantapur	Niamatpur	4	0	24	48.41	88	37.95	5	6	20	1	0	1				96	0	1	3																						0	0	ALLERGY	1
n600	2010-12-09	MD. EKABBOR ALI MIAH	chaksita	7 no sreemantapur	Niamatpur	4	0	24	48.41	88	37.95	5	6	20	1	0	1				72	0	1	3																						0	0	ALLERGY	1
n601	2010-12-09	MUSLIM MIAH	chaksita	7 no sreemantapur	Niamatpur	4	0	24	48.434	88	37.938	4	0	15	1	0	1				84	0	1	2																						0	0	WART	1
n602	2010-12-09	MUSLIM MIAH	chaksita	7 no sreemantapur	Niamatpur	4	0	24	48.432	88	37.937	4	0	15	1	0	1				20	0	1	3																						0	0	WART	1
n603	2010-12-09	MD. ONCHER ALI	chaksita	7 no sreemantapur	Niamatpur	4	01745352824	24	48.443	88	37.928	3	0	5	1	0	1				9	1	1	2																						0	0	ALLERGY	1
n604	2010-12-09	MAJEDA	chaksita	7 no sreemantapur	Niamatpur	4	0	24	48.443	88	37.927	1	1	2	0	1			1		13	1	1	3																						0	0	NAVAL INFECTION	1
n605	2010-12-09	BASER ALI	chaksita	7 no sreemantapur	Niamatpur	4	0	24	48.436	88	37.951	2	2	5	0	1			1		8	1	1	3																						0	0	FEVER	1
n606	2010-12-09	BASER ALI	chaksita	7 no sreemantapur	Niamatpur	4	0	24	48.44	88	37.95	2	2	5	1	0	1				8	0	1	3																						0	0	NO	0
n607	2010-12-10	ANISA MONDAL	chaksita	7 no sreemantapur	Niamatpur	4	01729832841	24	48.27	88	38.01	2	1	14	0	1			1		30	0	1	3																						0	0	WEAKNESS	1
n608	2010-12-10	ANISA MONDAL	chaksita	7 no sreemantapur	Niamatpur	4	0	24	48.28	88	38.01	2	1	14	1	0	1				14	1	1	3																						0	0	WEAKNESS	1
n609	2010-12-10	ABDUR RAZZAK	chaksita	7 no sreemantapur	Niamatpur	4	01722706016	24	48.27	88	38.02	2	0	15	1	0	1				8	1	1	3																						0	0	NO	1
n610	2010-12-10	AYAN MONDAL	chaksita	7 no sreemantapur	Niamatpur	4	0	24	48.27	88	38.01	2	2	10	1	0	1				12	1	1	3																						0	0	NO	0
n611	2010-12-10	LATIF MONDAL	chaksita	7 no sreemantapur	Niamatpur	4	0	24	48.27	88	38.01	1	1	20	1	0	1				12	1	1	3																						0	0	NO	0
n612	2010-12-10	LATIF MONDAL	chaksita	7 no sreemantapur	Niamatpur	4	0	24	48.27	88	38.01	1	1	20	0	1			1		8	1	1	2																						0	0	NO	0
n613	2010-12-10	KAFIL MASTER	chaksita	7 no sreemantapur	Niamatpur	4	01721797047	24	48.26	88	38.04	2	1	16	1	0	1				13	0	1	3																						0	0	LOSS OF APPETITE	1
n614	2010-12-10	KAFIL MASTER	chaksita	7 no sreemantapur	Niamatpur	4	0	24	48.26	88	38.04	2	1	15	0	1			1		10	1	1	3																						0	0	WEAKNESS	1
n615	2010-12-10	AZIM UDDIN SARDER	chaksita	7 no sreemantapur	Niamatpur	4	0	24	48.26	88	38.03	1	0	6	1	0	1				18	0	1	3																						0	0	NO	0
n616	2010-12-10	AKBER ALI SARDER	chaksita	7 no sreemantapur	Niamatpur	4	0	24	48.26	88	38.04	2	2	10	1	0	1				14	0	1	3																						0	0	COUGH	1
n617	2010-12-10	ABUL KASEM	chaksita	7 no sreemantapur	Niamatpur	4	01725873794	24	48.33	88	37.85	2	4	10	1	0	1				8	1	1	3																						0	0	WEAKNESS	1
n618	2010-12-10	SAMSUL MONDAL	chaksita	7 no sreemantapur	Niamatpur	4	01743440831	24	48.3	88	37.78	1	0	0	1	0	1				12	0	1	2																						0	0	NO	0
n619	2010-12-10	ZAHIR MONDAL	chaksita	7 no sreemantapur	Niamatpur	4	0	24	48.31	88	37.78	1	2	12	0	1			1		24	0	1	3																						0	0	NO	0
n620	2010-12-10	ZAHIR MONDAL	chaksita	7 no sreemantapur	Niamatpur	4	0	24	48.31	88	37.78	1	2	12	0	1			1		10	0	1	3																						0	0	NO	0
n621	2010-12-11	NASIR PRAMANIK	chaksita	7 no sreemantapur	Niamatpur	4	0	24	48.26	88	37.85	0	2	0	0	1			1		48	0	1	3																						0	0	NO	0
n622	2010-12-11	NASIR PRAMANIK	chaksita	7 no sreemantapur	Niamatpur	4	0	24	48.26	88	37.85	0	2	0	0	1			1		6	0	1	3																						0	0	NO	0
n623	2010-12-11	SAYED PRAMANIK	chaksita	7 no sreemantapur	Niamatpur	4	01929230136	24	48.28	88	37.85	1	5	1	0	1			1		36	0	1	3																						1	0	BQ	1
n624	2010-12-11	SAYED PRAMANIK	chaksita	7 no sreemantapur	Niamatpur	4	0	24	48.28	88	37.86	1	5	1	0	1			1		10	0	1	3																						1	0	BQ	1
n625	2010-12-11	SAYED PRAMANIK	chaksita	7 no sreemantapur	Niamatpur	4	0	24	48.28	88	37.56	1	5	1	0	1			1		36	1	1	3																						1	0	BQ	1
n626	2010-12-11	OOFIS PRAMANIC	chaksita	7 no sreemantapur	Niamatpur	4	01754345840	24	48.27	88	37.85	0	5	6	0	1			1		36	0	1	2																						0	1	BURNING	0
n627	2010-12-11	OOFIS PRAMANIK	chaksita	7 no sreemantapur	Niamatpur	4	0	24	48.27	88	37.85	0	5	6	0	1			1		12	1	1	3																						0	1	BURNING	0
n628	2010-12-11	OOFIS PRAMANIK	chaksita	7 no sreemantapur	Niamatpur	4	0	24	48.27	88	37.85	0	5	6	0	1			1		12	0	1	3																						0	1	BURNING	0
n629	2010-12-11	SAMSUDDIN PRAMANIK	chaksita	7 no sreemantapur	Niamatpur	4	01929230136	24	48.29	88	37.85	1	1	3	0	1			1		8	0	1	3																						0	0	NO	0
n630	2010-12-11	SAMSUDDIN PRAMANIK	chaksita	7 no sreemantapur	Niamatpur	4	0	24	48.29	88	37.86	1	1	3	1	0	1				14	1	1	3																						0	0	NO	0
n631	2010-12-11	FAZLU PRAMANIK	chaksita	7 no sreemantapur	Niamatpur	4	0	24	48.29	88	37.86	1	0	4	1	0	1				12	1	1	3																						0	0	NO	0
n632	2010-12-11	RAFIQUL	chaksita	7 no sreemantapur	Niamatpur	4	01745254100	24	48.56	88	38.64	1	1	5	0	1			1		18	0	1	3																						0	0	NO	0
n633	2010-12-11	SWAPAN	chaksita	7 no sreemantapur	Niamatpur	4	0	24	48.51	88	37.65	1	0	15	1	0	1				12	1	1	3																						0	0	NO	0
n634	2010-12-11	MD. SAIFUL ISLAM	chaksita	7 no sreemantapur	Niamatpur	4	01745254100	24	48.56	88	37.66	6	0	6	1	0	1				28	0	1	3																						0	0	HS	1
n635	2010-12-11	MD. SAIFUL ISLAM	chaksita	7 no sreemantapur	Niamatpur	4	0	24	48.56	88	37.66	6	0	6	1	0	1				24	1	1	3																						0	0	HS	1
n636	2010-12-11	MD. SAIFUL ISLAM	chaksita	7 no sreemantapur	Niamatpur	4	0	24	48.56	88	37.66	6	0	6	1	0	1				24	1	1	3																						0	0	HS	1
n637	2010-12-11	PARVIN	chaksita	7 no sreemantapur	Niamatpur	4	0	24	48.56	88	37.65	1	0	3	1	0	1				36	0	1	3																						0	0	NO	0
n638	2010-12-11	RAHAMAN	chaksita	7 no sreemantapur	Niamatpur	4	0	24	48.57	88	37.64	0	1	10	0	1			1		6	0	1	2																						0	0	NO	0
n639	2010-12-11	SAFIQUL ISLAM	chaksita	7 no sreemantapur	Niamatpur	4	01727249862	24	48.5	88	37.74	0	1	25	0	1			1		12	0	1	3																						0	0	NO	0
n640	2010-12-11	MASUD RANA	chaksita	7 no sreemantapur	Niamatpur	4	01743620157	24	48.5	88	37.74	0	7	25	0	1			1		12	0	1	3																						0	0	COUGH	1
c641	2011-01-02	JOYNAL ABEDIN	4 no ward	pourasaba	Chuadanda Sadar	1	01926877341	23	38.71	88	51.04	3	3	5	0	1			2		5	1	1	3																						0	0	DYSENTERY	1
c642	2011-01-02	MD. NANTI ISLAM	4 no w	pourasaba	Chuadanda Sadar	1	01926282606	23	38.78	88	51	6	3	9	0	1			1		6	1	1	3																						0	0	FEVER	1
c643	2011-01-02	MD. NANTI ISLAM	4 no w	pourasaba	Chuadanda Sadar	1	0	23	38.78	88	51	6	3	9	1	0	2				5	1	1	3																						0	0	FEVER	1
c644	2011-01-02	MD. NANTI ISLAM	4 no w	pourasaba	Chuadanda Sadar	1	0	23	38.78	88	51	6	3	9	1	0	2				6	1	1	3																						0	0	FEVER	1
c645	2011-01-02	TUNI	4 no w	pourasaba	Chuadanda Sadar	1	01930460767	23	38.8	88	50.91	5	0	0	1	0	2				12	1	1	3																						0	0	NO	0
c646	2011-01-02	TUNI	4 no w	pourasaba	Chuadanda Sadar	1	0	23	38.8	88	50.91	5	0	0	1	0	2				18	0	1	3																						0	0	NO	0
c647	2011-01-03	FARUK	4 no w	pourasaba	Chuadanda Sadar	1	01711206951	23	38.8	88	50.9	4	4	0	0	1			2		24	1	1	3																						0	0	PPR	1
c648	2011-01-03	FARUK	4 no w	pourasaba	Chuadanda Sadar	1	0	23	38.8	88	50.89	4	4	0	0	1			2		24	1	1	3																						0	0	PPR	1
c649	2011-01-03	FARUK	4 no w	pourasaba	Chuadanda Sadar	1	0	23	38.8	88	50.89	4	4	0	0	1			1		60	0	1	3																						0	0	PPR	1
c650	2011-01-03	NAZIM UDDIN	4 no w	pourasaba	Chuadanda Sadar	1	0	23	38.8	88	50.9	1	3	8	0	1			1		10	0	1	3																						0	3	PPR	1
c651	2011-01-03	NAZIM UDDIN	4 no w	pourasaba	Chuadanda Sadar	1	0	23	38.8	88	50.89	1	3	8	0	1			1		10	1	1	3																						0	2	PPR	1
c652	2011-01-03	NAZIM UDDIN	4 no w	pourasaba	Chuadanda Sadar	1	0	23	38.8	88	50.9	1	3	8	0	1			1		10	1	1	3																						0	2	PPR	1
c653	2011-01-03	NASIR UDDIN	4 no w	pourasaba	Chuadanda Sadar	1	0	23	38.81	88	50.89	0	2	8	0	1			1		28	0	1	3																						0	0	NO	0
c654	2011-01-03	MONOAR HOSSEN	4 no w	pourasaba	Chuadanda Sadar	1	01711206951	23	38.8	88	50.89	3	0	2	1	0	2				9	1	1	3																						0	0	WORM INFESTED	1
c655	2011-01-03	RAJAB ALI	4 no w	pourasaba	Chuadanda Sadar	1	01918732769	23	38.81	88	50.87	1	6	2	0	1			1		36	0	1	3																						0	0	NO	0
c656	2011-01-03	RAJAB ALI	4 no w	pourasaba	Chuadanda Sadar	1	0	23	38.81	88	50.87	1	6	2	0	1			1		60	0	1	3																						0	0	NO	0
c657	2011-01-03	RAJAB ALI	4 no w	pourasaba	Chuadanda Sadar	1	0	23	38.81	88	50.87	1	6	2	1	0	2				12	0	1	3																						0	0	NO	0
c658	2011-01-03	ABDUR RAHAMAN	4 no w	pourasaba	Chuadanda Sadar	1	01915439404	23	38.81	88	50.89	2	1	0	1	0	2				180	0	1	3																						0	0	NO	0
c659	2011-01-03	ABDUR RAHAMAN	4 no w	pourasaba	Chuadanda Sadar	1	0	23	38.81	88	50.89	2	1	0	0	1			1		12	1	1	3																						0	0	NO	0
c660	2011-01-03	SAFIQUL	4 no w	pourasaba	Chuadanda Sadar	1	01928213448	23	38.85	88	50.96	0	4	75	0	1			1		60	0	1	3																						0	0	NO	0
c661	2011-01-03	PIPLU	4 no w	pourasaba	Chuadanda Sadar	1	01928213448	23	38.84	88	50.96	6	0	15	1	0	2				8	0	1	3																						0	0	POISONING	1
c662	2011-01-03	PIPLU	4 no w	pourasaba	Chuadanda Sadar	1	0	23	38.84	88	50.96	6	0	15	1	0	2				24	0	1	3																						0	0	POISONING	1
c663	2011-01-03	PIPLU	4 no w	pourasaba	Chuadanda Sadar	1	0	23	38.84	88	50.96	6	0	15	1	0	2				5	0	1	3																						0	2	POISONING	1
c664	2011-01-03	ABU TALEB	4 no w	pourasaba	Chuadanda Sadar	1	01929923358	23	38.86	88	51.06	0	1	4	0	1			1		10	1	1	3																						0	0	NO	0
c665	2011-01-03	ADIL	4 no w	pourasaba	Chuadanda Sadar	1	0	23	38.87	88	51.05	0	4	7	0	1			1		24	0	1	3																						0	0	PNEUMONIA	1
c666	2011-01-03	ADIL	4 no w	pourasaba	Chuadanda Sadar	1	0	23	38.87	88	50.04	0	4	6	0	1			1		16	0	1	3																						0	0	PNEUMONIA	1
c667	2011-01-03	RINKU	4 no w	pourasaba	Chuadanda Sadar	1	0	23	38.88	88	51.04	0	3	0	0	1			3	CROSS	10	1	1	3																						0	0	BLOAT	1
c668	2011-01-03	RINKU	4 no w	pourasaba	Chuadanda Sadar	1	0	23	38.889	88	51.028	0	3	0	0	1			3	CROSS	30	1	1	3																						0	0	BLOAT	1
c669	2011-01-03	RINKU	4 no w	pourasaba	Chuadanda Sadar	1	0	23	38.895	88	51.031	0	3	0	0	1			3	CROSS	24	0	1	3																						0	0	BLOAT	1
c670	2011-01-03	SAHIDUL	4 no w	pourasaba	Chuadanda Sadar	1	01718002271	23	38.881	88	51.059	0	7	0	0	1			3	CROSS BBXJP	15	0	1	3																						0	1	PNEUMONIA	1
c671	2011-01-03	SAHIDUL	4 no w	pourasaba	Chuadanda Sadar	1	0	23	38.881	88	51.059	0	7	0	0	1			3	CROSS	15	1	1	3																						0	1	PNEUMONIA	1
c672	2011-01-03	SAHIDUL	4 no w	pourasaba	Chuadanda Sadar	1	0	23	38.881	88	51.059	0	7	0	0	1			3	CROSS	36	0	1	3																						0	1	PNEUMONIA	1
c673	2011-01-03	ZARNA	4 no w	pourasaba	Chuadanda Sadar	1	01921325337	23	38.893	88	51.021	0	5	2	0	1			1		14	0	1	3																						0	0	NO	0
c674	2011-01-03	MD. ALI HASEM	4 no w	pourasaba	Chuadanda Sadar	1	0	23	38.892	88	51.056	0	1	5	0	1			1		12	1	1	3																						0	0	PNEUMONIA	1
c675	2011-01-03	ABDUS SAMAD SEIKH	4 no w	pourasaba	Chuadanda Sadar	1	01722430586	23	38.892	88	51.054	0	1	4	0	1			1		9	1	1	3																						0	0	PNEUMONIA	1
c676	2011-01-03	TANNU	4 no w	pourasaba	Chuadanda Sadar	1	1935259219	23	38.891	88	51.052	0	1	5	0	1			2		6	1	1	3																						0	1	DIARRHEA	0
c677	2011-01-03	ZARNA	4 no w	pourasaba	Chuadanda Sadar	1	0	23	38.89	88	51.02	0	5	2	0	1			1		24	0	1	3																						0	0	NO	0
c678	2011-01-04	MD. MOSHAROF HOSSEN	4 no w	pourasaba	Chuadanda Sadar	1	01917792298	23	38.89	88	51	1	0	0	1	0	2				24	0	1	3																						0	0	NO	0
c679	2011-01-04	PANNA	4 no w	pourasaba	Chuadanda Sadar	1	01745836780	23	38.93	88	50.97	0	3	4	0	1			1		12	1	1	3																						0	0	PNEUMONIA	1
c680	2011-01-04	PANNA	4 no w	pourasaba	Chuadanda Sadar	1	0	23	38.93	88	50.97	0	3	4	0	1			1		24	0	1	3																						0	0	PNEUMONIA	1
c681	2011-01-04	RUNA	4 no w	pourasaba	Chuadanda Sadar	1	0	23	38.93	88	50.97	0	5	8	0	1			1		10	1	1	3																						0	0	PNEUMONIA	1
c682	2011-01-04	RUNA	4 no w	pourasaba	Chuadanda Sadar	1	0	23	38.93	88	50.97	0	5	8	0	1			1		12	1	1	3																						0	0	PNEUMONIA	1
c683	2011-01-04	RUNA	4 no w	poursaba	Chuadanda Sadar	1	0	23	38.93	88	50.97	0	5	8	0	1			1		36	0	1	3																						0	0	PNEUMONIA	1
c684	2011-01-04	ABU HOSSEN	4 no w	pourasaba	Chuadanda Sadar	1	01718445805	23	38.93	88	50.97	0	2	0	0	1			1		12	1	1	3																						0	0	NO	0
c685	2011-01-04	ABU HOSSEN	4 no w	pourasaba	Chuadanda Sadar	1	0	23	38.93	88	50.97	0	2	0	0	1			1		8	1	1	3																						0	0	NO	0
c686	2011-01-04	DOLO	4 no w	pourasaba	Chuadanda Sadar	1	01912860762	23	38.92	88	50.97	0	8	12	0	1			1		36	0	1	3																						0	0	DIARRHEA	1
c687	2011-01-04	DOLO	4 no w	pourasaba	Chuadanda Sadar	1	0	23	38.92	88	50.97	0	8	12	0	1			1		5	0	1	3																						0	0	DIARRHEA	1
c688	2011-01-04	DOLO	4 no w	pourasaba	Chuadanda Sadar	1	0	23	38.92	88	50.98	0	8	12	0	1			1		5	1	1	3																						0	0	DIARRHEA	1
c689	2011-01-04	MONNAF	4 no w	pourasaba	Chuadanda Sadar	1	01912860962	23	38.92	88	50.97	0	1	10	0	1			1		12	0	1	3																						0	0	NO	0
c690	2011-01-04	MOKTER	4 no w	pourasaba	Chuadanda Sadar	1	01714650950	23	38.92	88	50.97	0	3	5	0	1			1		24	0	1	3																						0	0	NO	0
c691	2011-01-04	MOHASIN	4 no w	pourasaba	Chuadanda Sadar	1	017125451789	23	38.92	88	50.97	0	1	0	0	1			1		6	1	1	3																						0	0	NO	0
c692	2011-01-04	MASINE	5 no w	pourasaba	Chuadanda Sadar	1	0	23	38.8	88	51.14	1	4	0	0	1			1		6	0	1	3																						0	0	NO	0
c693	2011-01-04	MASINE	5 no w	pourasaba	Chuadanda Sadar	1	0	23	38.8	88	51.15	1	4	0	0	1			1		6	0	1	3																						0	0	NO	0
c694	2011-01-04	MASINE	5 no w	pourasaba	Chuadanda Sadar	1	01914770313	23	38.8	88	51.14	1	4	0	0	1			1		36	0	1	3																						0	0	NO	0
c695	2011-01-04	MD. ABDUL SATTAR	4 no w	pourasaba	Chuadanda Sadar	1	01918010258	23	38.81	88	51.07	2	0	14	1	0	2				12	0	1	3																						0	0	BLOAT	1
c696	2011-01-04	DELWAR	4 no w	pourasaba	Chuadanda Sadar	1	0	23	38.78	88	51.06	3	3	1	1	0	2				60	0	1	3																						0	0	NO	0
c697	2011-01-04	DELWAR	4 no w	pourasaba	Chuadanda Sadar	1	0	23	38.78	88	51.06	3	3	1	1	0	2				10	0	1	3																						0	0	NO	0
c698	2011-01-04	DELWAR	4 no w	pourasaba	Chuadanda Sadar	1	0	23	38.78	88	51.06	3	3	1	0	1			2		24	1	1	3																						0	0	NO	0
c699	2011-01-04	BIPLOB	4 no w	pourasaba	Chuadanda Sadar	1	01712477225	23	38.79	88	51.04	0	5	7	0	1			1		11	1	1	3																						0	0	PNEUMONIA	1
c700	2011-01-04	BIPLOB	4 no w	pourasaba	Chuadanda Sadar	1	0	23	38.79	88	51.03	0	5	7	0	1			1		30	0	1	3																						0	0	PNEUMONIA	1
c701	2011-01-04	FARID	4 no w	pourasaba	Chuadanda Sadar	1	0	23	38.79	88	51.04	1	1	10	0	1			2		24	1	1	3																						0	0	NO	0
c702	2011-01-04	BABY	4 no w	pourasaba	Chuadanda Sadar	1	01745341540	23	38.79	88	51.04	0	4	2	0	1			1		24	0	1	3																						0	0	NO	0
c703	2011-01-04	BABY	4 no w	pourasaba	Chuadanda Sadar	1	0	23	38.79	88	51.04	0	4	2	0	1			1		11	0	1	3																						0	0	NO	0
c704	2011-01-05	SATTAR	4 no w	pourasaba	Chuadanda Sadar	1	0	23	38.8	88	51.03	2	0	4	1	0	2				24	0	1	3																						0	0	NO	0
c705	2011-01-05	SATTAR	4 no w	pourasaba	Chuadanda Sadar	1	0	23	38.8	88	51.03	2	0	4	1	0	2				10	1	1	3																						0	0	NO	0
c706	2011-01-05	ABDUL JALIL	dolotdiar	alokdia	Chuadanda Sadar	1	0	23	38.898	88	50.592	3	0	2	1	0	2				10	1	1	3																						0	0	NO	0
c707	2011-01-05	ABDUL JALIL	dolotdiar	alokdia	Chuadanda Sadar	1	0	23	38.9	88	50.592	3	0	2	1	0	2				24	1	1	3																						0	0	NO	0
c708	2011-01-05	ABDUL JALIL	dolotdiar	alokdia	Chuadanda Sadar	1	0	23	38.9	88	50.591	3	0	2	1	0	2				36	0	1	3																						0	0	NO	0
c709	2011-01-05	KALU	dolotdiar	alokdia	Chuadanda Sadar	1	0	23	38.9	88	50.591	2	0	2	1	0	2				10	0	1	3																						0	0	NO	0
c710	2011-01-05	AZMAL	dolotdiar	alokdia	Chuadanda Sadar	1	01931237619	23	38.85	88	50.6	5	0	0	1	0	2				30	1	1	3																						0	0	NO	0
c711	2011-01-05	AZMAL	dolotdiar	alokdia	Chuadanda Sadar	1	0	23	38.86	88	50.6	5	0	0	1	0	2				130	0	1	3																						0	0	NO	0
c712	2011-01-05	AZMAL	dolotdiar	alokdia	Chuadanda Sadar	1	0	23	38.86	88	50.6	5	0	0	1	0	2				36	0	1	3																						0	0	NO	0
c713	2011-01-05	MD. IMTIAZ ALI	dolotdiar	alokdia	Chuadanda Sadar	1	01927423084	23	38.56	88	50.6	5	0	0	1	0	2				11	0	1	3																						0	0	BQ	0
c714	2011-01-05	MD. IMTIAZ ALI	dolotdiar	alokdia	Chuadanda Sadar	1	0	23	38.86	88	50.6	5	0	0	1	0	2				10	1	1	3																						0	0	BQ	0
c715	2011-01-05	SAZZAD ALI	dolotdiar	alokdia	Chuadanda Sadar	1	01917694878	23	38.88	88	50.58	3	2	0	1	0	2				24	0	1	3																						0	0	NO	0
c716	2011-01-05	SAZZAD	dolotdiar	alokdia	Chuadanda Sadar	1	0	23	38.88	88	50.58	3	2	0	1	0	2				60	0	1	3																						0	0	NO	0
c717	2011-01-05	SAZZAD	dolotdiar	alokdia	Chuadanda Sadar	1	0	23	38.88	88	50.59	3	2	0	0	1			2		30	0	1	3																						0	0	NO	0
c718	2011-01-05	AMBIA	dolotdiar	alokdia	Chuadanda Sadar	1	0	23	38.87	88	50.63	0	1	0	0	1			1		10	0	1	3																						0	0	NO	0
c719	2011-01-05	SAKINA	dolotdiar	alokdia	Chuadanda Sadar	1	0	23	38.871	88	50.631	0	3	2	0	1			1		24	0	0	3	102	68	17	1	1	0	0	0	0		1	0	0	0	0	0	0		0	1	1	0	0	UNABLE TO REJURTITATE EFFECTIVELY	0
c720	2011-01-05	KASEM ALI	dolotdiar	alokdia	Chuadanda Sadar	1	01918042791	23	38.923	88	50.702	4	0	1	1	0	2				11	1	1	3																						0	0	PNEUMONIA	1
c721	2011-01-05	KASEM ALI	dolotdiar	alokdia	Chuadanda Sadar	1	0	23	38.925	88	50.702	5	0	1	1	0	2				24	0	1	3																						0	0	NO	1
c722	2011-01-05	BOKTIAR	dolotdiar	alokdia	Chuadanda Sadar	1	0	23	38.914	88	50.699	0	9	3	0	1			1		12	0	1	3																						0	0	NO	0
c723	2011-01-05	SAHIDUL	dolotdiar	alokdia	Chuadanda Sadar	1	01728448107	23	38.916	88	50.697	0	3	6	0	1			1		24	0	1	3																						0	0	NO	0
c724	2011-01-06	JAHANARA MEMBER	dolotdiar mazir para	alokdia	Chuadanda Sadar	1	01716848317	23	38.93	88	50.6	0	2	0	0	1			2		24	1	1	4																						0	0	PNEUMONIA	1
c725	2011-01-06	KALAM	dolotdiar	alokdia	Chuadanda Sadar	1	01754629534	23	38.93	88	50.59	2	1	0	0	1			1		8	1	1	3																						0	0	NO	0
c726	2011-01-06	KALAM	dolotdiar	alokdia	Chuadanda Sadar	1	0	23	38.93	88	50.59	2	1	0	1	0	2				18	1	1	3																						0	0	NO	0
c727	2011-01-06	BILKIS	dolotdiar	alokdia	Chuadanda Sadar	1	0	23	38.92	88	50.59	0	8	0	0	1			1		24	1	1	3																						0	0	PNEUMONIA	1
c728	2011-01-06	BILKIS	dolotdiar	alokdia	Chuadanda Sadar	1	0	23	38.92	88	50.59	0	8	0	0	1			1		12	1	1	3																						0	0	PNEUMONIA	1
c729	2011-01-06	IJAL BOUL	dolotdiar	alokdiar	Chuadanda Sadar	1	01927882687	23	38.96	88	50.61	1	1	5	0	1			1		18	1	1	3																						0	0	NO	0
c730	2011-01-06	IJAL BOUL	dolotdiar	alokdia	Chuadanda Sadar	1	0	23	38.96	88	50.61	1	1	5	1	0	2				18	1	1	3																						0	0	NO	0
c731	2011-01-06	ABDUS SALAM	dolotdiar	alokdia	Chuadanda Sadar	1	0	23	38.96	88	50.61	0	2	2	0	1			1		12	1	1	3																						0	0	FEVER	1
c732	2011-01-06	ABDUS SALAM	dolotdiar	alokdia	Chuadanda Sadar	1	0	23	38.95	88	50.61	0	2	2	0	1			1		36	0	1	3																						0	0	FEVER	1
c733	2011-01-06	HOSSEN MIAH	dolotdiar	alokdiar	Chuadanda Sadar	1	0	23	38.96	88	50.61	1	0	0	1	0	2				16	1	1	3																						0	0	NO	0
c734	2011-01-06	PUTI MONDOL	dolotdiar	alokdia	Chuadanda Sadar	1	0	23	38.96	88	50.61	1	0	5	1	0	2				18	1	1	3																						0	0	NO	0
c735	2011-01-06	MD. ABDUL MANNAN	dolotdiar	alokdiar	Chuadanda Sadar	1	01731233439	23	38.99	88	50.62	6	4	2	1	0	2				6	0	1	3																						0	0	PNEUMONIA	1
c736	2011-01-06	MD. ABDUL MANNAN	dolotdiar	alokdia	Chuadanda Sadar	1	0	23	38.99	88	50.62	6	4	2	1	0	2				8	1	1	3																						0	0	PNEUMONIA	1
c737	2011-01-06	MD. ABDUL MANNAN	dolotdiar	alokdia	Chuadanda Sadar	1	0	23	38.99	88	50.62	6	4	2	1	0	1				180	0	1	2																						0	0	PNEUMONIA	1
c738	2011-01-06	MIRJAN MOLLA	dolotdiar	alokdia	Chuadanda Sadar	1	01191297171	23	38.99	88	50.62	2	0	4	1	0	2				30	0	1	3																						1	0	BQ	1
c739	2011-01-06	RAJU	dolotdiar	alokdia	Chuadanda Sadar	1	01915545558	23	38.96	88	50.59	2	6	17	0	1			1		12	1	1	3																						0	2	ABORTED FETUSES	0
c740	2011-01-06	RAJU	dolotdiar	alokdia	Chuadanda Sadar	1	0	23	38.96	88	50.59	2	6	17	0	1			1		42	0	1	3																						0	2	ABORTED FETUSES	0
c741	2011-01-06	RAJU	dolotdiar	alokdia	Chuadanda Sadar	1	0	23	38.96	88	50.59	2	6	17	1	0	2				24	1	1	3																						0	2	ABORTED FETUSES	0
c742	2011-01-06	SAHABUL	dolotdiar	alokdia	Chuadanda Sadar	1	01674788606	23	38.94	88	50.63	2	0	7	1	0	1				8	0	1	3																						0	0	NO	0
c743	2011-01-06	SAHABUL	dolotdiar	alokdia	Chuadanda Sadar	1	0	23	38.94	88	50.63	2	0	7	1	0	1				48	0	1	2																						0	0	NO	0
c744	2011-01-06	FAZLUR RAHAMAN SARDER	dolotdiar	alokdia	Chuadanda Sadar	1	01939151163	23	38.98	88	50.72	3	2	7	0	1			1		8	0	1	3																						0	0	INFERTILITY	1
c745	2011-01-06	FAZLUR RAHAMAN SARDER	dolotdiar	alokdia	Chuadanda Sadar	1	0	23	38.98	88	50.72	3	2	7	0	1			1		36	0	1	3																						0	0	INFERTILITY	1
c746	2011-01-06	FAZLUR RAHAMAN SARDER	dolotdiar	alokdia	Chuadanda Sadar	1	0	23	38.98	88	50.72	3	2	7	1	0	2				20	0	1	3																						0	0	INFERTILITY	1
c747	2011-01-06	AKKAS ALI SARDER	dolotdiar	alokdia	Chuadanda Sadar	1	01939151163	23	38.98	88	50.72	2	1	7	1	0	2				7	0	1	3																						0	0	FEVER	1
c748	2011-01-06	AKKAS ALI SARDER	dolotdiar	alokdia	Chuadanda Sadar	1	0	23	98.98	88	50.72	2	1	7	1	0	2				48	0	1	3																						0	0	FEVER	1
c749	2011-01-07	DINOBANDHU GOSH	dolotdiar 8 no w	alokdia	Chuadanda Sadar	1	01748411494	23	38.61	88	51.09	1	2	3	0	1			2		12	1	1	3																						0	1	PNEUMONIA	1
c750	2011-01-07	DINOBANDHU GOSH	dolotdiar 8 no w	alokdia	Chuadanda Sadar	1	0	23	38.61	88	51.09	1	2	4	0	1			1		84	0	1	3																						0	1	PNEUMONIA	1
c751	2011-01-07	DINOBANDHU GOSH	dolotdiar 8 no w	alokdia	Chuadanda Sadar	1	0	23	38.67	88	50.37	1	2	4	1	0	1				24	0	1	3																						0	1	PNEUMONIA	1
c752	2011-01-07	JAGANNATH	dolotdiar 8 no w	alokdia	Chuadanda Sadar	1	01712660994	23	38.68	88	50.37	1	1	1	0	1			2		24	1	1	3																						0	0	PPR	1
c753	2011-01-07	JAGANNATH	dolotdiar 8 no w	alokdia	Chuadanda Sadar	1	0	23	38.68	88	50.37	1	1	1	1	0	1				60	0	1	3																						0	0	PPR	1
c754	2011-01-07	ALAMGIR	dolotdiar 8 no w	alokdia	Chuadanda Sadar	1	01917630814	23	38.66	88	50.36	0	7	4	0	1			1		36	0	1	3																						0	3	PNEUMONIA	1
c755	2011-01-07	ALAMGIR	dolotdiar 8 no w	alokdia	Chuadanda Sadar	1	0	23	38.66	88	50.36	0	7	4	0	1			1		24	0	1	3																						0	3	PNEUMONIA	1
c756	2011-01-07	ANOWAR	dolotdiar 8 no w	alokdia	Chuadanda Sadar	1	0	23	38.65	88	50.36	1	2	8	0	1			1		8	1	1	3																						0	0	NO	0
c757	2011-01-07	ANOWAR	dolotdiar 8 no w	alokdia	Chuadanda Sadar	1	0	23	38.65	88	50.37	1	2	8	0	1			1		8	1	1	3																						0	0	NO	0
c758	2011-01-07	ANWAR	dolotdiar 8 no w	Alokdia	Chuadanda Sadar	1	0	23	38.65	88	50.37	1	2	8	1	0	1				30	1	1	3																						0	0	NO	0
c759	2011-01-07	TUTUL	dolotdiar 8 no w	alokdia	Chuadanda Sadar	1	0	23	38.65	88	50.36	1	1	8	1	0	2				24	1	1	3																						0	0	PNEUMONIA	1
c760	2011-01-07	MD. ABDUL MALEK	dolotdiar 8 no w	alokdia	Chuadanda Sadar	1	01913490268	23	38.67	88	50.35	1	1	3	1	0	1				36	0	1	3																						0	0	NO	0
c761	2011-01-07	MD. NAZIR BISWAS	dolotdiar 8 no w	alokdia	Chuadanda Sadar	1	0	23	38.68	88	50.32	0	3	12	0	1			1		12	0	1	3																						0	0	BLOAT	1
c762	2011-01-07	MD. NAZIR BISWAS	dolotdiar 8 no w	alokdia	Chuadanda Sadar	1	0	23	38.68	88	50.32	0	3	12	0	1			1		12	0	1	3																						0	0	BLOAT	1
c763	2011-01-07	SIRAJUL	dolotdiar 8 no w	alokdia	Chuadanda Sadar	1	0	23	38.68	88	50.34	1	5	2	1	0	1				30	1	1	3																						0	0	NO	0
c764	2011-01-07	MADHU	dolotdiar 8 no w	alokdia	Chuadanda Sadar	1	01915930598	23	38.69	88	50.32	2	1	0	1	0	1				18	1	1	3																						0	0	N0	0
c765	2011-01-07	MADHU	dolotdiar 8 no w	alokdia	Chuadanda Sadar	1	0	23	38.69	88	50.32	2	1	0	1	0	1				18	1	1	3																						0	0	NO	0
c766	2011-01-08	MD. ABUL	dolotdiar mat para	alokdia	Chuadanda Sadar	1	1734722606	23	38.7	88	50.15	1	4	10	0	1			1		36	0	1	3																						0	0	DIARRHEA	1
c767	2011-01-08	MD. ABUL	dolotdiar mat para	alokdia	Chuadanda Sadar	1	0	23	38.7	88	50.15	1	4	10	1	0	1				24	1	1	3																						0	0	DIARRHEA	1
c768	2011-01-08	ZAHIDUL	dolotdiar mat para	alokdia	Chuadanda Sadar	1	01734722606	23	38.73	88	50.21	1	2	10	1	0	1				22	0	1	3																						0	0	WORM INFESTED	1
c769	2011-01-08	MOSLEM	dolotdiar mat para	alokdia	Chuadanda Sadar	1	0	23	38.7	88	50.21	1	4	4	0	1			1		18	1	1	3																						0	1	DIARRHEA	1
c770	2011-01-08	MOSLEM	dolotdiar	alokdia	Chuadanda Sadar	1	0	23	38.7	88	50.21	1	4	4	1	0	1				24	1	1	4																						0	1	DIARRHEA	1
c771	2011-01-08	MINTU	dolotdiar mat para	alokdia	Chuadanda Sadar	1	0	23	38.75	88	50.21	1	3	0	1	0	1				30	1	1	4																						0	5	PPR	1
c772	2011-01-08	KITAB ALI	dolotdiar mat para	alokdia	Chuadanda Sadar	1	0	23	38.74	88	50.23	0	6	0	0	1			1		8	0	1	3																						0	0	NO	0
c773	2011-01-08	KITAB ALI	dolotdiar	alokdia	Chuadanda Sadar	1	0	23	38.74	88	50.23	0	6	0	0	1			1		48	0	1	3																						0	0	NO	0
c774	2011-01-08	KITAB ALI	dolotdiar	alokdia	Chuadanda Sadar	1	0	23	38.74	88	50.23	0	6	0	0	1			1		8	0	1	3																						0	0	NO	0
c775	2011-01-08	RABEYA	dolotdiar mat para	alokdia	Chuadanda Sadar	1	01911074736	23	38.65	88	50.27	0	12	11	0	1			1		36	0	1	3																						0	0	DIARRHEA	1
c776	2011-01-08	MUSA KARIM	dolotdiar mat para	alokdia	Chuadanda Sadar	1	01922372350	23	38.63	88	50.29	1	3	4	1	0	1				12	1	1	3																						0	0	FEVER	1
c777	2011-01-08	IMAN ALI	dolotdiar mat para	alokdia	Chuadanda Sadar	1	0	23	38.63	88	50.27	1	1	3	1	0	1				36	0	1	3																						0	0	FMD	1
c778	2011-01-08	MD. KABA SEIKH	dolotdiar mat para	alokdia	Chuadanda Sadar	1	0	23	38.61	88	50.26	1	2	12	1	0	1				20	1	1	3																						0	0	BLOAT	1
c779	2011-01-08	MUKUL	dolotdiar mat para	alokdia	Chuadanda Sadar	1	0	23	38.6	88	50.26	1	3	0	1	0	1				18	1	1	3																						0	0	NO	0
c780	2011-01-08	MOKTAR	dolotdiar mat para	alokdia	Chuadanda Sadar	1	01917534817	23	38.59	88	50.25	1	2	2	1	0	1				20	1	1	3																						0	0	NO	0
c781	2011-01-08	AKHER MONDAL	dolotdiar mat para	alokdia	Chuadanda Sadar	1	0	23	38.64	88	50.27	1	1	5	1	0	1				36	0	1	3																						0	0	NO	0
c782	2011-01-08	ASKER ALI	dolotdiar mat para	alokdia	Chuadanda Sadar	1	01923293027	23	38.66	88	50.29	1	2	5	1	0	1				20	1	1	3																						0	0	NO	0
c783	2011-01-08	BABUR ALI	dolotdiar mat para	alokdia	Chuadanda Sadar	1		23	38.67	88	50.3	1	4	7	1	0	2				18	1	1	3																						0	0	NO	0
c784	2011-01-08	NUR ISLAM	dolotdiar mat para	alokdia	Chuadanda Sadar	1	0	23	38.59	88	50.31	2	3	10	1	0	1				15	1	1	3																						0	0	NO	0
c785	2011-01-08	ABDUR RASID KHAN	dolotdiar mat para	alokdia	Chuadanda Sadar	1	01734069331	23	38.59	88	50.31	2	7	1	1	0	1				13	0	1	3																						0	0	NO	0
c786	2011-01-08	RIPON	dolotdiar mat para	alokdia	Chuadanda Sadar	1	01922855293	23	38.59	88	50.38	1	1	3	1	0	2				20	1	1	3																						0	0	ALLERGY	1
c787	2011-01-08	MD. SAHIDUL ISLAM	dolotdiar mat para	alokdia	Chuadanda Sadar	1	0	23	38.58	88	50.4	1	5	0	1	0	2				24	0	1	3																						0	0	FEVER	1
c788	2011-01-08	LAL MIAH	dolotdiar mat para	alokdia	Chuadanda Sadar	1	01937868490	23	38.57	88	50.4	1	2	0	1	0	1				18	1	1	3																						0	0	FMD	1
c789	2011-01-08	RAFIQUL	dolotdiar mat para	alokdia	Chuadanda Sadar	1	01922855293	23	38.55	88	50.41	1	3	4	1	0	1				18	1	1	3																						0	0	LOSS OF APPETITE	1
c790	2011-01-09	SABIA KHATUN	1 no w malo para	pourasaba	Chuadanda Sadar	1	01719731348	23	38.39	88	50.34	6	2	15	1	0	2				8	1	1	3																						1	4	DIARRHEA, PNEUMONIA	1
c791	2011-01-09	SABIA KHATUN	1 no w malo para	pourasaba	Chuadanda Sadar	1	0	23	38.39	88	50.34	6	2	15	1	0	2				84	0	1	3																						1	4	DIARRHEA , PNEUMONIA	1
c792	2011-01-09	LAXMAN HALDER	1 no w malo para	pourasaba	Chuadanda Sadar	1	0	23	38.38	88	50.26	4	0	0	1	0	1				96	0	1	3																						0	0	NO	0
c793	2011-01-09	HATEM SEIKH	1 no w malopara	pourasaba	Chuadanda Sadar	1	01731132739	23	38.38	88	50.25	4	0	10	1	0	2				5	0	1	3																						0	0	DYSTOCIA	1
c794	2011-01-09	HATEM SEIKH	1 no w malopara	pourasaba	Chuadanda Sadar	1	0	23	38.38	88	50.22	4	0	10	1	0	2				16	0	1	3																						0	0	DYSTOCIA	1
c795	2011-01-09	RATAN ADHIKARI	1 no w malopara	pourasaba	Chuadanda Sadar	1	01924341806	23	38.39	88	50.23	2	7	9	1	0	2				18	1	1	3																						0	0	PPR	1
c796	2011-01-09	MD. SABUR ALI	1 no w malopara	pourasaba	Chuadanda Sadar	1	01925376514	23	38.38	88	50.21	1	0	6	1	0	1				24	0	1	3																						0	0	NO	0
c797	2011-01-09	VULU SARNAKER	1 no w sadek mollik para	pourasaba	Chuadanda Sadar	1	0	23	38.34	88	50.22	7	4	5	1	0	2				8	0	1	3																						0	0	WORM INFESTED	1
c798	2011-01-09	VULU SARNAKER	1 no w sadek mollik para	pourasaba	Chuadanda Sadar	1	0	23	38.33	88	50.21	7	4	5	1	0	2				12	1	1	3																						0	0	WORM INFESTED	1
c799	2011-01-09	PABAN HALDER	1 no w malopara	pourasaba	Chuadanda Sadar	1	01721452945	23	38.36	88	50.24	3	0	2	1	0	2				15	1	1	3																						0	0	DIARRHEA	1
c800	2011-01-09	RABON CHANDRA HALDER	1 no w malopara	pourasaba	Chuadanda Sadar	1	01721452945	23	38.36	88	50.24	3	0	3	1	0	2				12	1	1	3																						0	0	FALLING HAIR	0
[truncated: 22 more columns]
