# Supplementary material for: Serological Evidence of Henipavirus Exposure in Cattle, Goats and Pigs in Bangladesh
Source: PLoS Negl Trop Dis. 2014 Nov 20;8(11):e3302. doi: 10.1371/journal.pntd.0003302 (PMC4238985; doi:10.1371/journal.pntd.0003302)
Supplement: Supporting Information S4 — Datasheet 2. (XLS) [file pntd.0003302.s004.xls]

## Sheet: Sheet1
SL. No.	District	ID	species	age_month	sex	date_sampling	sample	Luminex result
1	N	406	Pig (Sus scrofa)	12	female	11-Sep-09	Serum	0
2	N	391	Pig (Sus scrofa)	24	female	10-Sep-09	Serum	0
3	N	395	Pig (Sus scrofa)	36	female	10-Sep-09	Serum	0
4	N	404	Pig (Sus scrofa)	40	female	11-Sep-09	Serum	0
5	N	356	Pig (Sus scrofa)	48	female	6-Sep-09	Serum	0
6	N	355	Pig (Sus scrofa)	10	male	6-Sep-09	Serum	0
7	N	353	Pig (Sus scrofa)	30	male	6-Sep-09	Serum	0
8	N	354	Pig (Sus scrofa)	36	male	6-Sep-09	Serum	0
9	N	352	Pig (Sus scrofa)	36	male	6-Sep-09	Serum	0
10	N	393	Pig (Sus scrofa)	40	male	10-Sep-09	Serum	0
11	N	394	Pig (Sus scrofa)	42	male	10-Sep-09	Serum	0
12	N	398	Pig (Sus scrofa)	48	male	10-Sep-09	Serum	0
13	N	399	Pig (Sus scrofa)	48	male	10-Sep-09	Serum	1
14	N	392	Pig (Sus scrofa)	48	male	10-Sep-09	Serum	0
15	N	396	Pig (Sus scrofa)	48	male	10-Sep-09	Serum	0
16	N	397	Pig (Sus scrofa)	48	male	10-Sep-09	Serum	0
17	N	405	Pig (Sus scrofa)	48	male	11-Sep-09	Serum	1
18	N	412	Pig (Sus scrofa)	48	male	11-Sep-09	Serum	1
19	N	400	Pig (Sus scrofa)	48	male	11-Sep-09	Serum	0
20	N	382	Pig (Sus scrofa)	7	female	9-Sep-09	Serum	1
21	N	313	Pig (Sus scrofa)	8	female	3-Sep-09	Serum	0
22	N	314	Pig (Sus scrofa)	8	female	3-Sep-09	Serum	0
23	N	340	Pig (Sus scrofa)	12	female	5-Sep-09	Serum	1
24	N	308	Pig (Sus scrofa)	12	female	3-Sep-09	Serum	0
25	N	386	Pig (Sus scrofa)	12	female	9-Sep-09	Serum	0
26	N	388	Pig (Sus scrofa)	12	female	9-Sep-09	Serum	0
27	N	368	Pig (Sus scrofa)	12	female	7-Sep-09	Serum	0
28	N	361	Pig (Sus scrofa)	13	female	6-Sep-09	Serum	0
29	N	320	Pig (Sus scrofa)	14	female	4-Sep-09	Serum	0
30	N	323	Pig (Sus scrofa)	15	female	4-Sep-09	Serum	1
31	N	389	Pig (Sus scrofa)	15	female	9-Sep-09	Serum	0
32	N	351	Pig (Sus scrofa)	15	female	5-Sep-09	Serum	0
33	N	366	Pig (Sus scrofa)	15	female	7-Sep-09	Serum	1
34	N	379	Pig (Sus scrofa)	16	female	8-Sep-09	Serum	0
35	N	303	Pig (Sus scrofa)	18	female	3-Sep-09	Serum	0
36	N	331	Pig (Sus scrofa)	18	female	4-Sep-09	Serum	0
37	N	378	Pig (Sus scrofa)	18	female	8-Sep-09	Serum	0
38	N	335	Pig (Sus scrofa)	20	female	4-Sep-09	Serum	1
39	N	411	Pig (Sus scrofa)	20	female	27-Sep-09	Serum	0
40	N	324	Pig (Sus scrofa)	24	female	4-Sep-09	Serum	1
41	N	384	Pig (Sus scrofa)	24	female	9-Sep-09	Serum	0
42	N	333	Pig (Sus scrofa)	24	female	4-Sep-09	Serum	0
43	N	336	Pig (Sus scrofa)	24	female	4-Sep-09	Serum	0
44	N	337	Pig (Sus scrofa)	24	female	4-Sep-09	Serum	0
45	N	344	Pig (Sus scrofa)	24	female	5-Sep-09	Serum	0
46	N	350	Pig (Sus scrofa)	24	female	5-Sep-09	Serum	0
47	N	317	Pig (Sus scrofa)	24	female	4-Sep-09	Serum	0
48	N	357	Pig (Sus scrofa)	24	female	6-Sep-09	Serum	0
49	N	364	Pig (Sus scrofa)	24	female	7-Sep-09	Serum	0
50	N	375	Pig (Sus scrofa)	24	female	8-Sep-09	Serum	0
51	N	377	Pig (Sus scrofa)	24	female	8-Sep-09	Serum	1
52	N	325	Pig (Sus scrofa)	30	female	4-Sep-09	Serum	1
53	N	341	Pig (Sus scrofa)	30	female	5-Sep-09	Serum	0
54	N	385	Pig (Sus scrofa)	30	female	9-Sep-09	Serum	0
55	N	342	Pig (Sus scrofa)	30	female	5-Sep-09	Serum	0
56	N	363	Pig (Sus scrofa)	30	female	7-Sep-09	Serum	1
57	N	367	Pig (Sus scrofa)	30	female	7-Sep-09	Serum	0
58	N	319	Pig (Sus scrofa)	36	female	4-Sep-09	Serum	1
59	N	369	Pig (Sus scrofa)	36	female	7-Sep-09	Serum	0
60	N	349	Pig (Sus scrofa)	36	male	5-Sep-09	Serum	1
61	N	312	Pig (Sus scrofa)	8	male	3-Sep-09	Serum	1
62	N	307	Pig (Sus scrofa)	9	male	3-Sep-09	Serum	1
63	N	338	Pig (Sus scrofa)	10	male	5-Sep-09	Serum	0
64	N	339	Pig (Sus scrofa)	10	male	5-Sep-09	Serum	0
65	N	306	Pig (Sus scrofa)	12	male	3-Sep-09	Serum	1
66	N	347	Pig (Sus scrofa)	12	male	5-Sep-09	Serum	0
67	N	408	Pig (Sus scrofa)	12	male	27-Sep-09	Serum	0
68	N	360	Pig (Sus scrofa)	12	male	6-Sep-09	Serum	1
69	N	301	Pig (Sus scrofa)	12	male	2-Sep-09	Serum	1
70	N	407	Pig (Sus scrofa)	15	male	27-Sep-09	Serum	1
71	N	410	Pig (Sus scrofa)	15	male	27-Sep-09	Serum	0
72	N	310	Pig (Sus scrofa)	18	male	3-Sep-09	Serum	1
73	N	387	Pig (Sus scrofa)	18	male	9-Sep-09	Serum	1
74	N	346	Pig (Sus scrofa)	18	male	5-Sep-09	Serum	0
75	N	373	Pig (Sus scrofa)	18	male	8-Sep-09	Serum	0
76	N	376	Pig (Sus scrofa)	18	male	8-Sep-09	Serum	1
77	N	374	Pig (Sus scrofa)	18	male	8-Sep-09	Serum	1
78	N	390	Pig (Sus scrofa)	20	male	9-Sep-09	Serum	1
79	N	316	Pig (Sus scrofa)	20	male	4-Sep-09	Serum	1
80	N	315	Pig (Sus scrofa)	22	male	4-Sep-09	Serum	0
81	N	302	Pig (Sus scrofa)	24	male	3-Sep-09	Serum	0
82	N	304	Pig (Sus scrofa)	24	male	3-Sep-09	Serum	0
83	N	332	Pig (Sus scrofa)	24	male	4-Sep-09	Serum	1
84	N	334	Pig (Sus scrofa)	24	male	4-Sep-09	Serum	1
85	N	348	Pig (Sus scrofa)	24	male	5-Sep-09	Serum	1
86	N	318	Pig (Sus scrofa)	24	male	4-Sep-09	Serum	0
87	N	326	Pig (Sus scrofa)	24	male	4-Sep-09	Serum	1
88	N	327	Pig (Sus scrofa)	24	male	4-Sep-09	Serum	0
89	N	329	Pig (Sus scrofa)	24	male	4-Sep-09	Serum	1
90	N	359	Pig (Sus scrofa)	24	male	6-Sep-09	Serum	0
91	N	362	Pig (Sus scrofa)	24	male	6-Sep-09	Serum	0
92	N	365	Pig (Sus scrofa)	24	male	7-Sep-09	Serum	0
93	N	371	Pig (Sus scrofa)	24	male	8-Sep-09	Serum	0
94	N	309	Pig (Sus scrofa)	25	male	3-Sep-09	Serum	0
95	N	343	Pig (Sus scrofa)	25	male	5-Sep-09	Serum	0
96	N	380	Pig (Sus scrofa)	28	male	9-Sep-09	Serum	0
97	N	322	Pig (Sus scrofa)	30	male	4-Sep-09	Serum	0
98	N	305	Pig (Sus scrofa)	30	male	3-Sep-09	Serum	1
99	N	345	Pig (Sus scrofa)	30	male	5-Sep-09	Serum	0
100	N	381	Pig (Sus scrofa)	30	male	9-Sep-09	Serum	0
101	N	321	Pig (Sus scrofa)	36	male	4-Sep-09	Serum	0
102	N	311	Pig (Sus scrofa)	36	male	3-Sep-09	Serum	1
103	N	383	Pig (Sus scrofa)	36	male	9-Sep-09	Serum	0
104	N	328	Pig (Sus scrofa)	36	male	4-Sep-09	Serum	1
105	N	330	Pig (Sus scrofa)	36	male	4-Sep-09	Serum	1
106	N	409	Pig (Sus scrofa)	36	male	27-Sep-09	Serum	1
107	N	358	Pig (Sus scrofa)	36	male	6-Sep-09	Serum	1
108	N	372	Pig (Sus scrofa)	36	male	8-Sep-09	Serum	1
109	N	370	Pig (Sus scrofa)	48	male	8-Sep-09	Serum	1
110	C	220	Pig (Sus scrofa)	6	female	22-Aug-09	Serum	1
111	C	268	Pig (Sus scrofa)	10	female	26-Aug-09	Serum	1
112	C	221	Pig (Sus scrofa)	10	female	22-Aug-09	Serum	1
113	C	223	Pig (Sus scrofa)	10	female	22-Aug-09	Serum	1
114	C	225	Pig (Sus scrofa)	24	female	22-Aug-09	Serum	1
115	C	219	Pig (Sus scrofa)	24	female	22-Aug-09	Serum	1
116	C	234	Pig (Sus scrofa)	30	female	23-Aug-09	Serum	1
117	C	235	Pig (Sus scrofa)	30	female	23-Aug-09	Serum	0
118	C	236	Pig (Sus scrofa)	30	female	23-Aug-09	Serum	0
119	C	237	Pig (Sus scrofa)	36	female	23-Aug-09	Serum	0
120	C	238	Pig (Sus scrofa)	40	female	23-Aug-09	Serum	1
121	C	222	Pig (Sus scrofa)	10	male	22-Aug-09	Serum	0
122	C	269	Pig (Sus scrofa)	20	male	26-Aug-09	Serum	0
123	C	239	Pig (Sus scrofa)	24	male	23-Aug-09	Serum	1
124	C	240	Pig (Sus scrofa)	26	male	23-Aug-09	Serum	0
125	C	226	Pig (Sus scrofa)	28	male	22-Aug-09	Serum	1
126	C	241	Pig (Sus scrofa)	30	male	23-Aug-09	Serum	1
127	C	227	Pig (Sus scrofa)	36	male	22-Aug-09	Serum	0
128	C	224	Pig (Sus scrofa)	36	male	22-Aug-09	Serum	0
129	C	259	Pig (Sus scrofa)	8	female	26-Aug-09	Serum	0
130	C	276	Pig (Sus scrofa)	8	female	27-Aug-09	Serum	1
131	C	403	Pig (Sus scrofa)	8	female	5-Sep-09	Serum	0
132	C	270	Pig (Sus scrofa)	10	female	26-Aug-09	Serum	1
133	C	204	Pig (Sus scrofa)	10	female	19-Aug-09	Serum	0
134	C	286	Pig (Sus scrofa)	11	female	27-Aug-09	Serum	1
135	C	275	Pig (Sus scrofa)	12	female	27-Aug-09	Serum	1
136	C	230	Pig (Sus scrofa)	12	female	23-Aug-09	Serum	1
137	C	207	Pig (Sus scrofa)	12	female	20-Aug-09	Serum	0
138	C	278	Pig (Sus scrofa)	13	female	27-Aug-09	Serum	1
139	C	202	Pig (Sus scrofa)	13	female	19-Aug-09	Serum	0
140	C	242	Pig (Sus scrofa)	14	female	23-Aug-09	Serum	0
141	C	208	Pig (Sus scrofa)	14	female	20-Aug-09	Serum	1
142	C	209	Pig (Sus scrofa)	14	female	20-Aug-09	Serum	1
143	C	279	Pig (Sus scrofa)	15	female	27-Aug-09	Serum	0
144	C	243	Pig (Sus scrofa)	15	female	23-Aug-09	Serum	0
145	C	211	Pig (Sus scrofa)	15	female	20-Aug-09	Serum	0
146	C	201	Pig (Sus scrofa)	15	female	19-Aug-09	Serum	0
147	C	216	Pig (Sus scrofa)	16	female	21-Aug-09	Serum	1
148	C	265	Pig (Sus scrofa)	18	female	26-Aug-09	Serum	0
149	C	401	Pig (Sus scrofa)	18	female	28-Aug-09	Serum	1
150	C	218	Pig (Sus scrofa)	18	female	21-Aug-09	Serum	1
151	C	280	Pig (Sus scrofa)	20	female	27-Aug-09	Serum	0
152	C	217	Pig (Sus scrofa)	20	female	21-Aug-09	Serum	1
153	C	215	Pig (Sus scrofa)	22	female	21-Aug-09	Serum	0
154	C	263	Pig (Sus scrofa)	24	female	26-Aug-09	Serum	0
155	C	293	Pig (Sus scrofa)	24	female	28-Aug-09	Serum	1
156	C	296	Pig (Sus scrofa)	24	female	28-Aug-09	Serum	0
157	C	205	Pig (Sus scrofa)	24	female	20-Aug-09	Serum	1
158	C	214	Pig (Sus scrofa)	24	female	21-Aug-09	Serum	1
159	C	258	Pig (Sus scrofa)	28	female	26-Aug-09	Serum	0
160	C	252	Pig (Sus scrofa)	28	female	24-Aug-09	Serum	1
161	C	260	Pig (Sus scrofa)	30	female	26-Aug-09	Serum	1
162	C	297	Pig (Sus scrofa)	30	female	28-Aug-09	Serum	0
163	C	272	Pig (Sus scrofa)	36	female	26-Aug-09	Serum	0
164	C	273	Pig (Sus scrofa)	36	female	26-Aug-09	Serum	0
165	C	274	Pig (Sus scrofa)	36	female	26-Aug-09	Serum	1
166	C	257	Pig (Sus scrofa)	36	female	25-Aug-09	Serum	1
167	C	282	Pig (Sus scrofa)	36	female	27-Aug-09	Serum	1
168	C	283	Pig (Sus scrofa)	36	female	27-Aug-09	Serum	1
169	C	284	Pig (Sus scrofa)	36	female	27-Aug-09	Serum	0
170	C	294	Pig (Sus scrofa)	36	female	28-Aug-09	Serum	0
171	C	245	Pig (Sus scrofa)	36	female	24-Aug-09	Serum	0
172	C	228	Pig (Sus scrofa)	36	female	23-Aug-09	Serum	0
173	C	266	Pig (Sus scrofa)	11	male	26-Aug-09	Serum	1
174	C	247	Pig (Sus scrofa)	11	male	24-Aug-09	Serum	1
175	C	277	Pig (Sus scrofa)	12	male	27-Aug-09	Serum	1
176	C	232	Pig (Sus scrofa)	12	male	23-Aug-09	Serum	1
177	C	246	Pig (Sus scrofa)	12	male	24-Aug-09	Serum	1
178	C	244	Pig (Sus scrofa)	12	male	23-Aug-09	Serum	0
179	C	206	Pig (Sus scrofa)	12	male	20-Aug-09	Serum	1
180	C	203	Pig (Sus scrofa)	12	male	19-Aug-09	Serum	1
181	C	231	Pig (Sus scrofa)	13	male	23-Aug-09	Serum	1
182	C	233	Pig (Sus scrofa)	13	male	23-Aug-09	Serum	0
183	C	212	Pig (Sus scrofa)	15	male	20-Aug-09	Serum	1
184	C	213	Pig (Sus scrofa)	15	male	20-Aug-09	Serum	0
185	C	229	Pig (Sus scrofa)	18	male	23-Aug-09	Serum	0
186	C	249	Pig (Sus scrofa)	18	male	24-Aug-09	Serum	1
187	C	264	Pig (Sus scrofa)	20	male	26-Aug-09	Serum	0
188	C	253	Pig (Sus scrofa)	20	male	24-Aug-09	Serum	0
189	C	287	Pig (Sus scrofa)	20	male	28-Aug-09	Serum	0
190	C	267	Pig (Sus scrofa)	24	male	26-Aug-09	Serum	0
191	C	271	Pig (Sus scrofa)	24	male	26-Aug-09	Serum	1
192	C	281	Pig (Sus scrofa)	24	male	27-Aug-09	Serum	1
193	C	292	Pig (Sus scrofa)	24	male	28-Aug-09	Serum	0
194	C	298	Pig (Sus scrofa)	24	male	28-Aug-09	Serum	0
195	C	299	Pig (Sus scrofa)	24	male	28-Aug-09	Serum	1
196	C	402	Pig (Sus scrofa)	24	male	28-Aug-09	Serum	0
197	C	250	Pig (Sus scrofa)	24	male	24-Aug-09	Serum	0
198	C	210	Pig (Sus scrofa)	24	male	20-Aug-09	Serum	0
199	C	262	Pig (Sus scrofa)	30	male	26-Aug-09	Serum	0
200	C	256	Pig (Sus scrofa)	30	male	25-Aug-09	Serum	0
201	C	300	Pig (Sus scrofa)	30	male	28-Aug-09	Serum	0
202	C	251	Pig (Sus scrofa)	30	male	24-Aug-09	Serum	0
203	C	261	Pig (Sus scrofa)	36	male	26-Aug-09	Serum	1
204	C	285	Pig (Sus scrofa)	36	male	27-Aug-09	Serum	1
205	C	291	Pig (Sus scrofa)	36	male	28-Aug-09	Serum	1
206	C	295	Pig (Sus scrofa)	36	male	28-Aug-09	Serum	1
207	C	254	Pig (Sus scrofa)	36	male	24-Aug-09	Serum	1
208	C	255	Pig (Sus scrofa)	36	male	24-Aug-09	Serum	1
209	C	248	Pig (Sus scrofa)	36	male	24-Aug-09	Serum	1
210	C	288	Pig (Sus scrofa)	36	male	28-Aug-09	Serum	1
211	C	289	Pig (Sus scrofa)	36	male	28-Aug-09	Serum	0
212	C	290	Pig (Sus scrofa)	36	male	28-Aug-09	Serum	1
213	R	111	Pig (Sus scrofa)	12	female	18-May-09	Serum	0
214	R	128	Pig (Sus scrofa)	13	female	22-May-09	Serum	0
215	R	129	Pig (Sus scrofa)	13	female	22-May-09	Serum	1
216	R	112	Pig (Sus scrofa)	20	female	18-May-09	Serum	1
217	R	113	Pig (Sus scrofa)	22	female	18-May-09	Serum	0
218	R	174	Pig (Sus scrofa)	24	female	9-Jul-09	Serum	1
219	R	179	Pig (Sus scrofa)	23	male	10-Jul-09	Serum	0
220	R	115	Pig (Sus scrofa)	24	male	18-May-09	Serum	1
221	R	175	Pig (Sus scrofa)	29	male	9-Jul-09	Serum	0
222	R	130	Pig (Sus scrofa)	30	male	22-May-09	Serum	0
223	R	178	Pig (Sus scrofa)	32	male	10-Jul-09	Serum	0
224	R	176	Pig (Sus scrofa)	40	male	10-Jul-09	Serum	1
225	R	177	Pig (Sus scrofa)	42	male	10-Jul-09	Serum	0
226	R	114	Pig (Sus scrofa)	60	male	18-May-09	Serum	0
227	R	106	Pig (Sus scrofa)	8	female	17-May-09	Serum	1
228	R	107	Pig (Sus scrofa)	8	female	17-May-09	Serum	1
229	R	138	Pig (Sus scrofa)	8	female	25-May-09	Serum	0
230	R	117	Pig (Sus scrofa)	8	female	19-May-09	Serum	0
231	R	108	Pig (Sus scrofa)	9	female	17-May-09	Serum	0
232	R	121	Pig (Sus scrofa)	9	female	20-May-09	Serum	1
233	R	120	Pig (Sus scrofa)	10	female	20-May-09	Serum	1
234	R	109	Pig (Sus scrofa)	11	female	17-May-09	Serum	1
235	R	136	Pig (Sus scrofa)	12	female	24-May-09	Serum	1
236	R	137	Pig (Sus scrofa)	12	female	24-May-09	Serum	0
237	R	116	Pig (Sus scrofa)	12	female	19-May-09	Serum	0
238	R	101	Pig (Sus scrofa)	12	female	16-May-09	Serum	1
239	R	158	Pig (Sus scrofa)	12	female	8-Jun-09	Serum	1
240	R	168	Pig (Sus scrofa)	12	female	7-Jul-09	Serum	1
241	R	170	Pig (Sus scrofa)	12	female	7-Jul-09	Serum	0
242	R	172	Pig (Sus scrofa)	12	female	8-Jul-09	Serum	1
243	R	159	Pig (Sus scrofa)	13	female	8-Jun-09	Serum	1
244	R	132	Pig (Sus scrofa)	13	female	23-May-09	Serum	1
245	R	188	Pig (Sus scrofa)	13	female	13-Jul-09	Serum	1
246	R	190	Pig (Sus scrofa)	13	female	13-Jul-09	Serum	0
247	R	110	Pig (Sus scrofa)	14	female	17-May-09	Serum	1
248	R	142	Pig (Sus scrofa)	14	female	26-May-09	Serum	1
249	R	123	Pig (Sus scrofa)	14	female	20-May-09	Serum	1
250	R	127	Pig (Sus scrofa)	14	female	22-May-09	Serum	1
251	R	104	Pig (Sus scrofa)	15	female	17-May-09	Serum	0
252	R	147	Pig (Sus scrofa)	15	female	28-May-09	Serum	0
253	R	169	Pig (Sus scrofa)	15	female	7-Jul-09	Serum	0
254	R	171	Pig (Sus scrofa)	15	female	8-Jul-09	Serum	1
255	R	187	Pig (Sus scrofa)	15	female	12-Jul-09	Serum	0
256	R	182	Pig (Sus scrofa)	15	female	12-Jul-09	Serum	0
257	R	200	Pig (Sus scrofa)	15	female	15-Jul-09	Serum	1
258	R	135	Pig (Sus scrofa)	18	female	24-May-09	Serum	1
259	R	105	Pig (Sus scrofa)	18	female	17-May-09	Serum	0
260	R	167	Pig (Sus scrofa)	18	female	13-Jun-09	Serum	0
261	R	124	Pig (Sus scrofa)	18	female	21-May-09	Serum	0
262	R	152	Pig (Sus scrofa)	24	female	30-May-09	Serum	0
263	R	173	Pig (Sus scrofa)	24	female	8-Jul-09	Serum	0
264	R	183	Pig (Sus scrofa)	24	female	12-Jul-09	Serum	1
265	R	186	Pig (Sus scrofa)	24	female	12-Jul-09	Serum	0
266	R	197	Pig (Sus scrofa)	24	female	14-Jul-09	Serum	1
267	R	153	Pig (Sus scrofa)	25	female	30-May-09	Serum	0
268	R	140	Pig (Sus scrofa)	28	female	26-May-09	Serum	1
269	R	199	Pig (Sus scrofa)	30	female	15-Jul-09	Serum	1
270	R	196	Pig (Sus scrofa)	36	female	14-Jul-09	Serum	1
271	R	198	Pig (Sus scrofa)	36	female	15-Jul-09	Serum	0
272	R	194	Pig (Sus scrofa)	36	female	14-Jul-09	Serum	0
273	R	144	Pig (Sus scrofa)	48	female	27-May-09	Serum	1
274	R	133	Pig (Sus scrofa)	5	male	23-May-09	Serum	0
275	R	119	Pig (Sus scrofa)	7	male	19-May-09	Serum	1
276	R	102	Pig (Sus scrofa)	8	male	16-May-09	Serum	0
277	R	103	Pig (Sus scrofa)	12	male	17-May-09	Serum	0
278	R	145	Pig (Sus scrofa)	12	male	28-May-09	Serum	0
279	R	118	Pig (Sus scrofa)	12	male	19-May-09	Serum	0
280	R	189	Pig (Sus scrofa)	12	male	13-Jul-09	Serum	0
281	R	141	Pig (Sus scrofa)	13	male	26-May-09	Serum	0
282	R	126	Pig (Sus scrofa)	13	male	21-May-09	Serum	1
283	R	122	Pig (Sus scrofa)	14	male	20-May-09	Serum	0
284	R	161	Pig (Sus scrofa)	15	male	9-Jun-09	Serum	0
285	R	154	Pig (Sus scrofa)	15	male	7-Jun-09	Serum	0
286	R	184	Pig (Sus scrofa)	15	male	12-Jul-09	Serum	0
287	R	191	Pig (Sus scrofa)	15	male	14-Jul-09	Serum	0
288	R	134	Pig (Sus scrofa)	18	male	24-May-09	Serum	1
289	R	146	Pig (Sus scrofa)	18	male	28-May-09	Serum	0
290	R	149	Pig (Sus scrofa)	18	male	29-May-09	Serum	0
291	R	150	Pig (Sus scrofa)	18	male	29-May-09	Serum	0
292	R	151	Pig (Sus scrofa)	18	male	29-May-09	Serum	1
293	R	192	Pig (Sus scrofa)	18	male	14-Jul-09	Serum	1
294	R	193	Pig (Sus scrofa)	18	male	14-Jul-09	Serum	1
295	R	156	Pig (Sus scrofa)	24	male	7-Jun-09	Serum	1
296	R	162	Pig (Sus scrofa)	24	male	9-Jun-09	Serum	0
297	R	166	Pig (Sus scrofa)	24	male	13-Jun-09	Serum	1
298	R	160	Pig (Sus scrofa)	24	male	8-Jun-09	Serum	1
299	R	181	Pig (Sus scrofa)	24	male	11-Jul-09	Serum	0
300	R	148	Pig (Sus scrofa)	24	male	29-May-09	Serum	1
301	R	195	Pig (Sus scrofa)	25	male	14-Jul-09	Serum	0
302	R	155	Pig (Sus scrofa)	30	male	7-Jun-09	Serum	0
303	R	163	Pig (Sus scrofa)	30	male	10-Jun-09	Serum	0
304	R	165	Pig (Sus scrofa)	30	male	11-Jun-09	Serum	0
305	R	139	Pig (Sus scrofa)	36	male	25-May-09	Serum	0
306	R	143	Pig (Sus scrofa)	36	male	27-May-09	Serum	0
307	R	164	Pig (Sus scrofa)	36	male	10-Jun-09	Serum	1
308	R	125	Pig (Sus scrofa)	36	male	21-May-09	Serum	1
309	R	180	Pig (Sus scrofa)	36	male	11-Jul-09	Serum	1
310	R	185	Pig (Sus scrofa)	36	male	12-Jul-09	Serum	1
311	R	131	Pig (Sus scrofa)	37	male	23-May-09	Serum	0
312	R	157	Pig (Sus scrofa)	40	male	8-Jun-09	Serum	0
